# Supplementary material for: The wings before the bird: an evaluation of flapping-based locomotory hypotheses in bird antecedents
Source: PeerJ. 2016 Jul 7;4:e2159. doi: 10.7717/peerj.2159 (PMC4941780; doi:10.7717/peerj.2159)
Supplement: Supplemental Information 1 — Mapping of W.A.I.R. values across theropod and early avian phylogeny. Topology based on Dececchi & Larsson (2013). [file peerj-04-2159-s001.nex]

#NEXUS
[written Wed May 25 00:22:06 EDT 2016 by Mesquite  version 3.03 (build 702) at Thomas-MacBook-Air.local/192.168.0.224]

BEGIN TAXA;
	TITLE Taxa;
	DIMENSIONS NTAX=45;
	TAXLABELS
		Anchiornis Anchiornis_huxleyi Caudipteryx_sp. Caudipteryx__dongi Protoarchaeopteryx 'Similicaudipteryx STM4-1 ' 'Similicaudipteryx STM22-6' 'NGMC-91A' Sinornithosaurus Tianyuraptor_ Sinocalliopteryx Yixianosaurus_ Sinosauropteryx_1 Sinosauropteryx_2 Microraptor_gui_1 Microraptor_gui_2 Archaeopteryx_Berlin Archaeopteryx_Thermopolis Archaeopteryx_Munich Archaeopteryx_Eichstatt Archaeopteryx_London Archaeopteryx_11th Sapeornis_1 Eoconfuciusornis Jeholornis_1 Confuciusornis Mei_long_1 Mei_long_2 Mahakala Jinfengopteryx Xiaotingia Aurornis Sinovenator Microraptor_hanqingi Jianchangosaurus Sapeornis_2 Yulong_mini Jeholornis_2 Changyuraptor_ Eosinopteryx Zhenyuanlog Sinornithodes 'MOR 246-1 ' 'MPC-D100/971 ' 'MPC-D100/1018 ' 
	;

END;


BEGIN CHARACTERS;
	TITLE  Character_Matrix;
	DIMENSIONS  NCHAR=9;
	FORMAT DATATYPE = STANDARD GAP = - MISSING = ? SYMBOLS = "  0 1 2";
	CHARSTATELABELS 
		1 All_90 /  NO WAIR_1 WAIR_2, 2 All_70 /  NO WAIR_1 WAIR_2, 3 All_50 /  NO WAIR_1 WAIR_2, 4 GF_90 /  NO WAIR_1 WAIR_2, 5 GF_70 /  NO WAIR_1 WAIR_2, 6 GF_50 /  NO WAIR_1 WAIR_2, 7 Mod_90 /  NO WAIR_1 WAIR_2, 8 Mod_70 /  NO WAIR_1 WAIR_2, 9 Mod_50 /  NO WAIR_1 WAIR_2 ; 
	MATRIX
	Anchiornis                 110110110
	Anchiornis_huxleyi         111111111
	Caudipteryx_sp.            000000000
	Caudipteryx__dongi         000000000
	Protoarchaeopteryx         000000000
	'Similicaudipteryx STM4-1 '000000000
	'Similicaudipteryx STM22-6'000000000
	'NGMC-91A'                 000000000
	Sinornithosaurus           000000100
	Tianyuraptor_              000000000
	Sinocalliopteryx           000000000
	Yixianosaurus_             000000000
	Sinosauropteryx_1          000000000
	Sinosauropteryx_2          000000000
	Microraptor_gui_1          111111111
	Microraptor_gui_2          111111111
	Archaeopteryx_Berlin       {1 2}{1 2}1{1 2}{1 2}12{1 2}1
	Archaeopteryx_Thermopolis  {1 2}{1 2}1{1 2}{1 2}1{1 2}{1 2}1
	Archaeopteryx_Munich       {1 2}{1 2}1{1 2}{1 2}1{1 2}{1 2}1
	Archaeopteryx_Eichstatt    {1 2}{1 2}1{1 2}{1 2}1{1 2}{1 2}1
	Archaeopteryx_London       {1 2}11111{1 2}11
	Archaeopteryx_11th         {1 2}{1 2}1{1 2}{1 2}12{1 2}1
	Sapeornis_1                221{1 2}{1 2}122{1 2}
	Eoconfuciusornis           22{1 2}221222
	Jeholornis_1               22{1 2}221222
	Confuciusornis             222222222
	Mei_long_1                 000000000
	Mei_long_2                 000000000
	Mahakala                   000000000
	Jinfengopteryx             000100000
	Xiaotingia                 000000000
	Aurornis                   110111111
	Sinovenator                000000000
	Microraptor_hanqingi       111111111
	Jianchangosaurus           000000000
	Sapeornis_2                2{1 2}1{1 2}{1 2}1{1 2}{1 2}{1 2}
	Yulong_mini                000000000
	Jeholornis_2               22{1 2}2{1 2}{1 2}222
	Changyuraptor_             111100111
	Eosinopteryx               111111111
	Zhenyuanlog                000000000
	Sinornithodes              000000000
	'MOR 246-1 '               000000000
	'MPC-D100/971 '            000000000
	'MPC-D100/1018 '           000000000

;

END;
BEGIN ASSUMPTIONS;
	TYPESET * UNTITLED   =  unord:  1 -  9;

END;

BEGIN MESQUITECHARMODELS;
	ProbModelSet * UNTITLED   =  'Mk1 (est.)':  1 -  9;
END;

Begin MESQUITE;
		MESQUITESCRIPTVERSION 2;
		TITLE AUTO;
		tell ProjectCoordinator;
		timeSaved 1464150126302;
		getEmployee #mesquite.minimal.ManageTaxa.ManageTaxa;
		tell It;
			setID 0 4895326335237637358;
			tell It;
				setDefaultOrder  0 1 2 3 4 5 6 7 8 9 10 11 12 27 13 14 15 16 17 18 19 20 21 22 23 24 25 26 28 29 30 31 32 33 34 35 37 38 47 39 40 41 42 43 44;
				attachments ;
			endTell;
		endTell;
		getEmployee #mesquite.charMatrices.ManageCharacters.ManageCharacters;
		tell It;
			setID 0 9141692538799259154;
			mqVersion 303;
			checksumv 0 3 889539640 null  getNumChars 9 numChars 9 getNumTaxa 45 numTaxa 45   short true   bits 2305843009213693959   states 7   sumSquaresStatesOnly 2773.0 sumSquares -4.0582836962161014E20 longCompressibleToShort false usingShortMatrix true   NumFiles 1 NumMatrices 1;
			mqVersion;
		endTell;
		getWindow;
		tell It;
			suppress;
			setResourcesState false false 100;
			setPopoutState 400;
			setExplanationSize 0;
			setAnnotationSize 0;
			setFontIncAnnot 0;
			setFontIncExp 0;
			setSize 1153 689;
			setLocation 84 22;
			setFont SanSerif;
			setFontSize 10;
			getToolPalette;
			tell It;
			endTell;
			desuppress;
		endTell;
		getEmployee  #mesquite.trees.BasicTreeWindowCoord.BasicTreeWindowCoord;
		tell It;
			makeTreeWindow #4895326335237637358  #mesquite.trees.BasicTreeWindowMaker.BasicTreeWindowMaker;
			tell It;
				suppressEPCResponse;
				setTreeSource  #mesquite.trees.DefaultTrees.DefaultTrees;
				setAssignedID 1159.1405456967358.2911311637813817009;
				getTreeWindow;
				tell It;
					setExplanationSize 30;
					setAnnotationSize 20;
					setFontIncAnnot 0;
					setFontIncExp 0;
					setSize 1053 617;
					setLocation 84 22;
					setFont SanSerif;
					setFontSize 10;
					getToolPalette;
					tell It;
						setTool mesquite.trees.BasicTreeWindowMaker.BasicTreeWindow.arrow;
					endTell;
					getTreeDrawCoordinator #mesquite.trees.BasicTreeDrawCoordinator.BasicTreeDrawCoordinator;
				tell It;
					suppress;
					setTreeDrawer  #mesquite.trees.SquareTree.SquareTree;
					tell It;
						setNodeLocs #mesquite.trees.NodeLocsStandard.NodeLocsStandard;
						tell It;
							branchLengthsToggle off;
							toggleScale on;
							toggleBroadScale off;
							toggleCenter on;
							toggleEven on;
							setFixedTaxonDistance 0;
						endTell;
						setEdgeWidth 6;
						orientUp;
						setCornerMode Right_Angle  50;
					endTell;
					setBackground White;
					setBranchColor Black;
					showNodeNumbers off;
					showBranchColors on;
					labelBranchLengths off;
					centerBrLenLabels on;
					showBrLensUnspecified on;
					showBrLenLabelsOnTerminals on;
					setBrLenLabelColor 0 0 255;
					setNumBrLenDecimals 6;
					desuppress;
					getEmployee #mesquite.trees.BasicDrawTaxonNames.BasicDrawTaxonNames;
					tell It;
						setColor Black;
						toggleColorPartition on;
						toggleColorAssigned off;
						toggleShadePartition off;
						toggleShowFootnotes on;
						toggleNodeLabels on;
						toggleCenterNodeNames off;
						toggleShowNames on;
						namesAngle ?;
					endTell;
				endTell;
					setTreeNumber 1;
					setTree '(((((((22,17,20,21,18,19),((23,36),((24,26),(25,38)))),(((((15,16),34),8,10,41,39),29),((1,2),31,40,32,((43,42),(30,((27,28),33)))))),12),(5,((7,6),((3,4),((44,45),37))))),35),((13,14),11));';
					setDrawingSizeMode 0;
					toggleLegendFloat on;
					scale 0;
					toggleTextOnTree off;
					showWindow;
					newAssistant  #mesquite.ancstates.TraceCharacterHistory.TraceCharacterHistory;
				tell It;
					suspend ;
					setDisplayMode  #mesquite.ancstates.ShadeStatesOnTree.ShadeStatesOnTree;
					tell It;
						toggleLabels off;
						togglePredictions off;
						toggleGray off;
					endTell;
					setHistorySource  #mesquite.ancstates.RecAncestralStates.RecAncestralStates;
					tell It;
						getCharacterSource  #mesquite.charMatrices.CharSrcCoordObed.CharSrcCoordObed;
						tell It;
							setCharacterSource #mesquite.charMatrices.StoredCharacters.StoredCharacters;
							tell It;
								setDataSet #9141692538799259154;
							endTell;
						endTell;
						setMethod  #mesquite.parsimony.ParsAncestralStates.ParsAncestralStates;
						tell It;
							setModelSource  #mesquite.parsimony.CurrentParsModels.CurrentParsModels;
							toggleMPRsMode off;
						endTell;
						toggleShowSelectedOnly off;
					endTell;
					setCharacter 8;
					setMapping 1;
					toggleShowLegend on;
					setColorMode 0;
					toggleWeights on;
					setInitialOffsetX 4;
					setInitialOffsetY -224;
					setLegendWidth 142;
					setLegendHeight 177;
					resume ;
				endTell;
				endTell;
				desuppressEPCResponse;
				getEmployee #mesquite.trees.ColorBranches.ColorBranches;
				tell It;
					setColor Red;
					removeColor off;
				endTell;
				getEmployee #mesquite.ornamental.BranchNotes.BranchNotes;
				tell It;
					setAlwaysOn off;
				endTell;
				getEmployee #mesquite.ornamental.ColorTreeByPartition.ColorTreeByPartition;
				tell It;
					colorByPartition off;
				endTell;
				getEmployee #mesquite.ornamental.DrawTreeAssocDoubles.DrawTreeAssocDoubles;
				tell It;
					setOn on;
					toggleShow consensusFrequency;
					setDigits 4;
					writeAsPercentage off;
					toggleCentred on;
					toggleHorizontal on;
					toggleWhiteEdges on;
					setFontSize 10;
					setOffset 0  0;
				endTell;
				getEmployee #mesquite.ornamental.DrawTreeAssocStrings.DrawTreeAssocStrings;
				tell It;
					setOn on;
					toggleCentred on;
					toggleHorizontal on;
					setFontSize 10;
					setOffset 0  0;
				endTell;
				getEmployee #mesquite.trees.TreeInfoValues.TreeInfoValues;
				tell It;
					panelOpen false;
				endTell;
			endTell;
		endTell;
		getEmployee  #mesquite.charMatrices.BasicDataWindowCoord.BasicDataWindowCoord;
		tell It;
			showDataWindow #9141692538799259154 #mesquite.charMatrices.BasicDataWindowMaker.BasicDataWindowMaker;
			tell It;
				getWindow;
				tell It;
					setExplanationSize 30;
					setAnnotationSize 20;
					setFontIncAnnot 0;
					setFontIncExp 0;
					setSize 1053 617;
					setLocation 84 22;
					setFont SanSerif;
					setFontSize 10;
					getToolPalette;
					tell It;
						setTool mesquite.charMatrices.BasicDataWindowMaker.BasicDataWindow.ibeam;
					endTell;
					setActive;
					setTool mesquite.charMatrices.BasicDataWindowMaker.BasicDataWindow.ibeam;
					colorCells  #mesquite.charMatrices.NoColor.NoColor;
					colorRowNames  #mesquite.charMatrices.TaxonGroupColor.TaxonGroupColor;
					colorColumnNames  #mesquite.charMatrices.CharGroupColor.CharGroupColor;
					colorText  #mesquite.charMatrices.NoColor.NoColor;
					setBackground White;
					toggleShowNames on;
					toggleShowTaxonNames on;
					toggleTight off;
					toggleThinRows off;
					toggleShowChanges on;
					toggleSeparateLines off;
					toggleShowStates on;
					toggleAutoWCharNames on;
					toggleAutoTaxonNames off;
					toggleShowDefaultCharNames off;
					toggleConstrainCW on;
					toggleBirdsEye off;
					toggleShowPaleGrid off;
					toggleShowPaleCellColors off;
					toggleShowPaleExcluded off;
					togglePaleInapplicable on;
					toggleShowBoldCellText off;
					toggleAllowAutosize on;
					toggleColorsPanel off;
					toggleDiagonal on;
					setDiagonalHeight 80;
					toggleLinkedScrolling on;
					toggleScrollLinkedTables off;
				endTell;
				showWindow;
				getWindow;
				tell It;
					forceAutosize;
				endTell;
				getEmployee #mesquite.charMatrices.ColorByState.ColorByState;
				tell It;
					setStateLimit 9;
					toggleUniformMaximum on;
				endTell;
				getEmployee #mesquite.charMatrices.ColorCells.ColorCells;
				tell It;
					setColor Red;
					removeColor off;
				endTell;
				getEmployee #mesquite.categ.StateNamesEditor.StateNamesEditor;
				tell It;
					makeWindow;
					tell It;
						setExplanationSize 30;
						setAnnotationSize 20;
						setFontIncAnnot 0;
						setFontIncExp 0;
						setSize 1053 617;
						setLocation 84 22;
						setFont SanSerif;
						setFontSize 10;
						getToolPalette;
						tell It;
							setTool mesquite.categ.StateNamesEditor.StateNamesWindow.ibeam;
						endTell;
						rowsAreCharacters on;
						toggleConstrainChar on;
						toggleConstrainCharNum 3;
						togglePanel off;
						toggleSummaryPanel off;
					endTell;
					showWindow;
				endTell;
				getEmployee #mesquite.categ.StateNamesStrip.StateNamesStrip;
				tell It;
					showStrip off;
				endTell;
				getEmployee #mesquite.charMatrices.AnnotPanel.AnnotPanel;
				tell It;
					togglePanel off;
				endTell;
				getEmployee #mesquite.charMatrices.CharReferenceStrip.CharReferenceStrip;
				tell It;
					showStrip off;
				endTell;
				getEmployee #mesquite.charMatrices.QuickKeySelector.QuickKeySelector;
				tell It;
					autotabOff;
				endTell;
				getEmployee #mesquite.charMatrices.SelSummaryStrip.SelSummaryStrip;
				tell It;
					showStrip off;
				endTell;
				getEmployee #mesquite.categ.SmallStateNamesEditor.SmallStateNamesEditor;
				tell It;
					panelOpen true;
				endTell;
			endTell;
		endTell;
		endTell;
end;
