# Supplementary material for: The wings before the bird: an evaluation of flapping-based locomotory hypotheses in bird antecedents
Source: PeerJ. 2016 Jul 7;4:e2159. doi: 10.7717/peerj.2159 (PMC4941780; doi:10.7717/peerj.2159)
Supplement: Supplemental Information 2 — Nexus file for the Modified flapping rate regression. Nodal dates form Jetz et al. (2012). Taxa and measurements from Askew, Marsh & Ellington (2001) and Jackson (2009). [file peerj-04-2159-s002.nex]

#NEXUS
[written Sun Jun 14 07:33:03 EDT 2015 by Mesquite  version 3.03 (build 702) at NI8137.local/127.0.0.1]

BEGIN TAXA;
	TITLE Taxa;
	DIMENSIONS NTAX=39;
	TAXLABELS
		Agelaius_phoeniceus Alectoris_chukar Carduelis_tristis Catharus_ustulatus Colinus_virginianus Columba_livia Corvus_brachyrhynchos Corvus_corax Coturnix_chinensis Dumetella_carolinensis Geothlypis_tolmiei 'Haemorhous mexicanus)' Junco_hyemalis Meleagris_gallopavo Melospiza_melodia Oreothlypis_celata Parabuteo_unicinctus Passer_domesticus Perisoreus_canadensis Petrochelidon_pyrrhonota Phasianus_colchicus Pica_Pica Pipilo_maculatus Poecile_atricapillus Pooecetes_gramineus Regulus_calendula 'Setophaga coronata *' Setophaga_petechia Sialia_mexicana Sitta_canadensis Sitta_pygmaea Spizella_passerina Sturnella_neglecta Sturnus_vulgaris Turdus_migratorius Vireo_cassinii Vireo_gilvus Vireo_olivaceus Zonotrichia_leucophrys 
	;

END;


BEGIN CHARACTERS;
	TITLE  Character_Matrix;
	DIMENSIONS  NCHAR=4;
	FORMAT DATATYPE = CONTINUOUS GAP = - MISSING = ?;
CHARSTATELABELS 
		1 'Frequency (Hz)',
		2 'mass (kg)',
		3 log_frequency,
		4 log_mass ; 
	MATRIX
	Agelaius_phoeniceus        15.1 0.0763 1.178976947 -1.117475462
	Alectoris_chukar           16.1 0.4915 1.206825876 -0.308476478
	Carduelis_tristis          20.2 0.0128 1.305351369 -1.89279003
	Catharus_ustulatus         16.4 0.03 1.214843848 -1.522878745
	Colinus_virginianus        19.9 0.1995 1.298853076 -0.7000571
	Columba_livia              9.1 0.307 0.959041392 -0.512861625
	Corvus_brachyrhynchos      6.6 0.376 0.819543936 -0.424812155
	Corvus_corax               6.1 0.895 0.785329835 -0.048176965
	Coturnix_chinensis         23.2 0.0436 1.365487985 -1.360513511
	Dumetella_carolinensis     16.8 0.03 1.225309282 -1.522878745
	Geothlypis_tolmiei         21.4 0.0104 1.330413773 -1.982966661
	'Haemorhous mexicanus)'    26.4 0.0225 1.421603927 -1.647817482
	Junco_hyemalis             22.3 0.0199 1.348304863 -1.701146924
	Meleagris_gallopavo        7.6 4.78 0.880813592 0.679427897
	Melospiza_melodia          21.2 0.0201 1.326335861 -1.696803943
	Oreothlypis_celata         22.6 0.0087 1.354108439 -2.060480747
	Parabuteo_unicinctus       5.8 0.92 0.763427994 -0.036212173
	Passer_domesticus          25.3 0.0281 1.403120521 -1.55129368
	Perisoreus_canadensis      11.5 0.073 1.06069784 -1.13667714
	Petrochelidon_pyrrhonota   13.4 0.0202 1.127104798 -1.694648631
	Phasianus_colchicus        11.0 0.783 1.041392685 -0.106238238
	Pica_Pica                  9.2 0.199 0.963787827 -0.701146924
	Pipilo_maculatus           16.3 0.0354 1.212187604 -1.450996738
	Poecile_atricapillus       23.7 0.011 1.374748346 -1.958607315
	Pooecetes_gramineus        22.1 0.0233 1.344392274 -1.632644079
	Regulus_calendula          21.9 0.0056 1.340444115 -2.251811973
	'Setophaga coronata *'     18.0 0.0105 1.255272505 -1.978810701
	Setophaga_petechia         21.7 0.0088 1.336459734 -2.055517328
	Sialia_mexicana            16.8 0.0271 1.225309282 -1.567030709
	Sitta_canadensis           22.2 0.0107 1.346352974 -1.970616222
	Sitta_pygmaea              23.3 0.0104 1.367355921 -1.982966661
	Spizella_passerina         22.3 0.0121 1.348304863 -1.91721463
	Sturnella_neglecta         15.3 0.1 1.184691431 -1.0
	Sturnus_vulgaris           15.0 0.0757 1.176091259 -1.12090412
	Turdus_migratorius         13.7 0.0804 1.136720567 -1.094743951
	Vireo_cassinii             23.0 0.0153 1.361727836 -1.815308569
	Vireo_gilvus               22.3 0.0104 1.348304863 -1.982966661
	Vireo_olivaceus            20.3 0.0167 1.307496038 -1.777283529
	Zonotrichia_leucophrys     22.4 0.0276 1.350248018 -1.559090918

;

END;
BEGIN ASSUMPTIONS;
	TYPESET * UNTITLED   =  Squared:  1 -  4;

END;

BEGIN MESQUITECHARMODELS;
	ProbModelSet * UNTITLED   =  Brownian_default:  1 -  4;
END;

Begin MESQUITE;
		MESQUITESCRIPTVERSION 2;
		TITLE AUTO;
		tell ProjectCoordinator;
		timeSaved 1434281583715;
		getEmployee #mesquite.minimal.ManageTaxa.ManageTaxa;
		tell It;
			setID 0 2056487262090168964;
			tell It;
				setDefaultOrder  26 36 18 14 35 33 2 3 34 12 28 19 25 38 23 29 32 17 0 8 37 1 22 7 21 16 30 31 13 10 9 24 27 11 15 5 4 6 20;
				attachments ;
			endTell;
		endTell;
		getEmployee #mesquite.charMatrices.ManageCharacters.ManageCharacters;
		tell It;
			setID 0 668303669738559694;
			mqVersion 303;
			checksumv 0 3 394113279 null  numChars 4   numItems 1   min -2.251811973   max 26.4   sumSquares 13571.247294227238   NumFiles 1 NumMatrices 1;
			mqVersion;
		endTell;
		getWindow;
		tell It;
			suppress;
			setResourcesState false false 100;
			setPopoutState 400;
			setExplanationSize 0;
			setAnnotationSize 0;
			setFontIncAnnot 0;
			setFontIncExp 0;
			setSize 1280 688;
			setLocation 0 22;
			setFont SanSerif;
			setFontSize 10;
			getToolPalette;
			tell It;
			endTell;
			desuppress;
		endTell;
		getEmployee  #mesquite.trees.BasicTreeWindowCoord.BasicTreeWindowCoord;
		tell It;
			makeTreeWindow #2056487262090168964  #mesquite.trees.BasicTreeWindowMaker.BasicTreeWindowMaker;
			tell It;
				suppressEPCResponse;
				setTreeSource  #mesquite.trees.DefaultTrees.DefaultTrees;
				setAssignedID 922.1403149611633.770813506447227887;
				getTreeWindow;
				tell It;
					setExplanationSize 30;
					setAnnotationSize 20;
					setFontIncAnnot 0;
					setFontIncExp 0;
					setSize 1180 616;
					setLocation 0 22;
					setFont SanSerif;
					setFontSize 10;
					getToolPalette;
					tell It;
						setTool mesquite.trees.BasicTreeWindowMaker.BasicTreeWindow.arrow;
					endTell;
					setActive;
					getTreeDrawCoordinator #mesquite.trees.BasicTreeDrawCoordinator.BasicTreeDrawCoordinator;
				tell It;
					suppress;
					setTreeDrawer  #mesquite.trees.SquareTree.SquareTree;
					tell It;
						setNodeLocs #mesquite.trees.NodeLocsStandard.NodeLocsStandard;
						tell It;
							branchLengthsToggle on;
							toggleScale on;
							toggleBroadScale off;
							toggleCenter on;
							toggleEven on;
							setFixedTaxonDistance 0;
						endTell;
						setEdgeWidth 6;
						orientUp;
						setCornerMode Right_Angle  50;
					endTell;
					setBackground White;
					setBranchColor Black;
					showNodeNumbers on;
					showBranchColors on;
					labelBranchLengths off;
					centerBrLenLabels on;
					showBrLensUnspecified on;
					showBrLenLabelsOnTerminals on;
					setBrLenLabelColor 0 0 255;
					setNumBrLenDecimals 6;
					desuppress;
					getEmployee #mesquite.trees.BasicDrawTaxonNames.BasicDrawTaxonNames;
					tell It;
						setColor Black;
						toggleColorPartition on;
						toggleColorAssigned off;
						toggleShadePartition off;
						toggleShowFootnotes on;
						toggleNodeLabels on;
						toggleCenterNodeNames off;
						toggleShowNames on;
						namesAngle ?;
					endTell;
				endTell;
					setTreeNumber 1;
					setTree '((5:26.4<nodeAgeConstraints = ''string:0'' >,((2:15.9<nodeAgeConstraints = ''string:0'' >,9:15.9<nodeAgeConstraints = ''string:0'' >):2.9000000000000004<nodeAgeConstraints = ''string:15.9'' >,(14:14.6<nodeAgeConstraints = ''string:0'' >,21:14.6<nodeAgeConstraints = ''string:0'' >):4.200000000000001<nodeAgeConstraints = ''string:14.6'' >):7.599999999999998<nodeAgeConstraints = ''string:18.8'' >):71.19999999999999<nodeAgeConstraints = ''string:26.4'' >,(6:79.6<nodeAgeConstraints = ''string:0'' >,(17:78.4<nodeAgeConstraints = ''string:0'' >,(((36:15.6<nodeAgeConstraints = ''string:0'' >,(37:8.86<nodeAgeConstraints = ''string:0'' >,38:8.86<nodeAgeConstraints = ''string:0'' >):6.74<nodeAgeConstraints = ''string:8.86'' >):14.6<nodeAgeConstraints = ''string:15.6'' >,(19:20.7<nodeAgeConstraints = ''string:0'' >,(22:16.4<nodeAgeConstraints = ''string:0'' >,(7:7.22<nodeAgeConstraints = ''string:0'' >,8:7.22<nodeAgeConstraints = ''string:0'' >):9.18<nodeAgeConstraints = ''string:7.22'' >):4.300000000000001<nodeAgeConstraints = ''string:16.4'' >):9.5<nodeAgeConstraints = ''string:20.7'' >):36.599999999999994<nodeAgeConstraints = ''string:30.2'' >,((20:42.2<nodeAgeConstraints = ''string:0'' >,24:42.2<nodeAgeConstraints = ''string:0'' >):3.3999999999999986<nodeAgeConstraints = ''string:42.2'' >,((26:44.6<nodeAgeConstraints = ''string:0'' >,((30:10.9<nodeAgeConstraints = ''string:0'' >,31:10.9<nodeAgeConstraints = ''string:0'' >):27.9<nodeAgeConstraints = ''string:10.9'' >,(((4:16.4<nodeAgeConstraints = ''string:0'' >,35:16.4<nodeAgeConstraints = ''string:0'' >):3.200000000000003<nodeAgeConstraints = ''string:16.4'' >,29:19.6<nodeAgeConstraints = ''string:0'' >):8.5<nodeAgeConstraints = ''string:19.6'' >,(10:21.9<nodeAgeConstraints = ''string:0'' >,34:21.9<nodeAgeConstraints = ''string:0'' >):6.200000000000003<nodeAgeConstraints = ''string:21.9'' >):10.699999999999996<nodeAgeConstraints = ''string:28.1'' >):5.800000000000004<nodeAgeConstraints = ''string:38.8'' >):0.5<nodeAgeConstraints = ''string:44.6'' >,(18:29.3<nodeAgeConstraints = ''string:0'' >,((3:17<nodeAgeConstraints = ''string:0'' >,12:17<nodeAgeConstraints = ''string:0'' >):9<nodeAgeConstraints = ''string:17'' >,((16:9.42<nodeAgeConstraints = ''string:0'' >,(11:9.25<nodeAgeConstraints = ''string:0'' >,(27:5.25<nodeAgeConstraints = ''string:0'' >,28:5.25<nodeAgeConstraints = ''string:0'' >):4<nodeAgeConstraints = ''string:5.25'' >):0.16999999999999993<nodeAgeConstraints = ''string:9.25'' >):9.58<nodeAgeConstraints = ''string:9.42'' >,((1:12<nodeAgeConstraints = ''string:0'' >,33:12<nodeAgeConstraints = ''string:0'' >):0.09999999999999964<nodeAgeConstraints = ''string:12'' >,(32:9.97<nodeAgeConstraints = ''string:0'' >,(((25:6.84<nodeAgeConstraints = ''string:0'' >,15:6.84<nodeAgeConstraints = ''string:0'' >):1.1999999999999993<nodeAgeConstraints = ''string:6.84'' >,23:8.04<nodeAgeConstraints = ''string:0'' >):0.4200000000000017<nodeAgeConstraints = ''string:8.04'' >,(13:5.28<nodeAgeConstraints = ''string:0'' >,39:5.28<nodeAgeConstraints = ''string:0'' >):3.1800000000000006<nodeAgeConstraints = ''string:5.28'' >):1.5099999999999998<nodeAgeConstraints = ''string:8.46'' >):2.129999999999999<nodeAgeConstraints = ''string:9.97'' >):6.9<nodeAgeConstraints = ''string:12.1'' >):7<nodeAgeConstraints = ''string:19'' >):3.3000000000000007<nodeAgeConstraints = ''string:26'' >):15.8<nodeAgeConstraints = ''string:29.3'' >):0.5<nodeAgeConstraints = ''string:45.1'' >):21.199999999999996<nodeAgeConstraints = ''string:45.6'' >)Passerine:11.600000000000009<nodeAgeConstraints = ''string:66.8'' >):1.1999999999999886<nodeAgeConstraints = ''string:78.4'' >):18<nodeAgeConstraints = ''string:79.6'' >)<nodeAgeConstraints = ''string:97.6'' >;';
					setDrawingSizeMode 0;
					toggleLegendFloat on;
					scale 0;
					toggleTextOnTree off;
					showWindow;
					newWindowAssistant  #mesquite.pdap.PDAPDiagnosticChart.PDAPDiagnosticChart;
				tell It;
					quiet;
					getCharacterSource  #mesquite.charMatrices.CharSrcCoordObed.CharSrcCoordObed;
					tell It;
						setCharacterSource #mesquite.charMatrices.StoredCharacters.StoredCharacters;
						tell It;
							setDataSet #668303669738559694;
						endTell;
					endTell;
					toggleShowLegend on;
					toggleTreeLabels off;
					toggleDFQueryDone on;
					toggleVhQueryDone off;
					toggleIgnoreRootTritomies off;
					setDFReduction 0;
					setWidth1 0.95;
					setWidth2 0.9;
					setScreen 12;
					setX 1;
					setY 4;
					getWindow;
					tell It;
						setExplanationSize 30;
						setAnnotationSize 20;
						setFontIncAnnot 0;
						setFontIncExp 0;
						setSize 1180 616;
						setLocation 0 22;
						setFont SanSerif;
						setFontSize 10;
						getToolPalette;
						tell It;
						endTell;
						showPage 1;
						getLegend;
						tell It;
							setBounds 0 0 199 121;
							setOffsetX 0;
							setOffsetY 0;
						endTell;
					endTell;
					toggleSpotNames on;
					showWindow;
					resume;
					getEmployee #mesquite.charts.Scattergram.Scattergram;
					tell It;
						markerSize 10;
						toggleJoin off;
						toggleShowDots on;
						movingWindowSize 1;
						sumByBlocks off;
							newAssistant  #mesquite.pdap.ScatterRootCIPI.ScatterRootCIPI;
						tell It;
							getEmployee #mesquite.pdap.RootReconstructions.RootReconstructions;
							tell It;
								setwidth1 0.95;
								setwidth2 0.9;
								setDFReduction 0;
							endTell;
						endTell;
					endTell;
					getEmployee #mesquite.pdap.FelsContrWithChar.FelsContrWithChar;
					tell It;
						setItem 0;
					endTell;
					getEmployee #mesquite.pdap.ContrastResiduals.ContrastResiduals;
					tell It;
						getCharacterSource ;
						setCharacterA 1;
						setCharacterB 2;
					endTell;
				endTell;
				endTell;
				desuppressEPCResponse;
				getEmployee #mesquite.trees.ColorBranches.ColorBranches;
				tell It;
					setColor Red;
					removeColor off;
				endTell;
				getEmployee #mesquite.ornamental.BranchNotes.BranchNotes;
				tell It;
					setAlwaysOn off;
				endTell;
				getEmployee #mesquite.ornamental.ColorTreeByPartition.ColorTreeByPartition;
				tell It;
					colorByPartition off;
				endTell;
				getEmployee #mesquite.ornamental.DrawTreeAssocDoubles.DrawTreeAssocDoubles;
				tell It;
					setOn on;
					toggleShow consensusFrequency;
					setDigits 4;
					writeAsPercentage off;
					toggleCentred on;
					toggleHorizontal on;
					toggleWhiteEdges on;
					setFontSize 10;
					setOffset 0  0;
				endTell;
				getEmployee #mesquite.ornamental.DrawTreeAssocStrings.DrawTreeAssocStrings;
				tell It;
					setOn on;
					toggleCentred on;
					toggleHorizontal on;
					setFontSize 10;
					setOffset 0  0;
				endTell;
				getEmployee #mesquite.trees.TreeInfoValues.TreeInfoValues;
				tell It;
					panelOpen false;
				endTell;
			endTell;
		endTell;
		getEmployee  #mesquite.charMatrices.BasicDataWindowCoord.BasicDataWindowCoord;
		tell It;
			showDataWindow #668303669738559694 #mesquite.charMatrices.BasicDataWindowMaker.BasicDataWindowMaker;
			tell It;
				getWindow;
				tell It;
					setExplanationSize 30;
					setAnnotationSize 20;
					setFontIncAnnot 0;
					setFontIncExp 0;
					setSize 1180 616;
					setLocation 0 22;
					setFont SanSerif;
					setFontSize 10;
					getToolPalette;
					tell It;
						setTool mesquite.charMatrices.BasicDataWindowMaker.BasicDataWindow.arrow;
					endTell;
					setTool mesquite.charMatrices.BasicDataWindowMaker.BasicDataWindow.arrow;
					colorCells  #mesquite.charMatrices.NoColor.NoColor;
					colorRowNames  #mesquite.charMatrices.TaxonGroupColor.TaxonGroupColor;
					colorColumnNames  #mesquite.charMatrices.CharGroupColor.CharGroupColor;
					colorText  #mesquite.charMatrices.NoColor.NoColor;
					setBackground White;
					toggleShowNames on;
					toggleShowTaxonNames on;
					toggleTight off;
					toggleThinRows off;
					toggleShowChanges on;
					toggleSeparateLines off;
					toggleShowStates on;
					toggleAutoWCharNames on;
					toggleAutoTaxonNames off;
					toggleShowDefaultCharNames off;
					toggleConstrainCW on;
					toggleBirdsEye off;
					toggleShowPaleGrid off;
					toggleShowPaleCellColors off;
					toggleShowPaleExcluded off;
					togglePaleInapplicable on;
					toggleShowBoldCellText off;
					toggleAllowAutosize on;
					toggleColorsPanel off;
					toggleLinkedScrolling on;
					toggleScrollLinkedTables off;
				endTell;
				showWindow;
				getWindow;
				tell It;
					forceAutosize;
				endTell;
				getEmployee #mesquite.charMatrices.ColorByState.ColorByState;
				tell It;
					setStateLimit 9;
					toggleUniformMaximum on;
				endTell;
				getEmployee #mesquite.charMatrices.ColorCells.ColorCells;
				tell It;
					setColor Red;
					removeColor off;
				endTell;
				getEmployee #mesquite.charMatrices.AnnotPanel.AnnotPanel;
				tell It;
					togglePanel off;
				endTell;
				getEmployee #mesquite.charMatrices.CharReferenceStrip.CharReferenceStrip;
				tell It;
					showStrip off;
				endTell;
				getEmployee #mesquite.charMatrices.SelSummaryStrip.SelSummaryStrip;
				tell It;
					showStrip off;
				endTell;
				getEmployee #mesquite.cont.ItemsEditorForInfoPanel.ItemsEditorForInfoPanel;
				tell It;
					panelOpen false;
				endTell;
			endTell;
		endTell;
		endTell;
end;
