# Supplementary material for: The wings before the bird: an evaluation of flapping-based locomotory hypotheses in bird antecedents
Source: PeerJ. 2016 Jul 7;4:e2159. doi: 10.7717/peerj.2159 (PMC4941780; doi:10.7717/peerj.2159)
Supplement: Supplemental Information 10 — WAIR values using flap rate from regression based on modified dataset adding galliform birds from Askew, Marsh & Ellington (2001) and Jackson (2009). [file peerj-04-2159-s010.xlsx]

## Sheet: MOD
Taxa	Specimen	flapping frequency (MOD)	Strouhal No.	Speed (m/s)	flap amplitude at 90 degrees	Body Weights	flap amplitude at 70 degrees	Body Weights	flap amplitude at 50 degrees	Body Weights
Anchiornis	BMNHCPH828	14.143	2.48551	1.5	0.246615	0.21972	0.191812	0.15674	0.137008	0.10437
Anchiornis	LPM B00169	10.2621	2.21108	1.5	0.370708	0.118159	0.288328	0.0834961	0.205949	0.0548362
Archaeopteryx	11th	11.349	3.39767	1.5	0.483177	0.78124	0.375804	0.532387	0.268432	0.331108
Archaeopteryx	11th	10.3535	2.924	1.5	0.483177	0.456255	0.375804	0.313587	0.268432	0.197589
Archaeopteryx	Berlin	11.5354	3.3147	1.5	0.458987	0.738237	0.35699	0.504702	0.254993	0.31544
Archaeopteryx	Berlin	10.6385	2.89178	1.5	0.457102	0.455084	0.355524	0.313632	0.253945	0.198433
Archaeopteryx	London	10.7532	3.30096	1.5	0.512708	0.671822	0.398773	0.457599	0.284838	0.284381
Archaeopteryx	London	9.70771	2.7925	1.5	0.512708	0.368994	0.398773	0.253735	0.284838	0.159994
Archaeopteryx	Munich	12.1839	3.2502	1.5	0.411549	0.684961	0.320093	0.470674	0.228638	0.296469
Archaeopteryx	Munich	11.2695	2.86088	1.5	0.411549	0.434672	0.320093	0.300952	0.228638	0.191743
Archaeopteryx	Thermopolis	12.0183	3.29112	1.5	0.426157	0.749891	0.331455	0.514259	0.236754	0.322936
Archaeopteryx	Thermopolis	11.0869	2.88433	1.5	0.426157	0.468292	0.331455	0.323639	0.236754	0.205632
Archaeopteryx	Eichstatt	13.6473	2.77471	1.5	0.291854	0.391181	0.226998	0.275079	0.162141	0.179365
Archaeopteryx	Eichstatt	12.9043	2.53196	1.5	0.291854	0.283592	0.226998	0.200615	0.162141	0.131964
Aurornis	YFGP-T5198	10.2621	2.09865	1.5	0.351858	0.100115	0.273668	0.0711467	0.195477	0.0471136
Caudipteryx	IVPP 12344	5.49545	1.16393	1.5	0.541925	0.0195418	0.421497	0.0141926	0.301069	0.00969697
Caudipteryx	IVPP 12430	6.00573	1.07277	1.5	0.431969	0.011952	0.335976	0.0088231	0.239983	0.00616814
Changyuraptor	HG B016	5.46854	2.26908	1.5	1.065	0.254203	0.828333	0.172301	0.591667	0.106274
Citipati	MPC-D100/971	16.1552	2.10487	1.5	0.168016	0.027503	0.130679	0.0201936	0.0933422	0.014011
Confuciusornis	GMV 2130	12.8705	4.34209	1.5	0.502655	2.58073	0.390954	1.73361	0.279253	1.05445
Confuciusornis	GMV 2130	12.032	3.88913	1.5	0.502655	1.73235	0.390954	1.17035	0.279253	0.718201
Eoconfuciusornis	IVPP 11977	14.1402	3.46592	1.5	0.344004	1.02927	0.267559	0.709326	0.191114	0.448767
Eoconfuciusornis	IVPP 11977	13.4629	3.19855	1.5	0.344004	0.773361	0.267559	0.535524	0.191114	0.341267
Eosinopteryx	YFGP-T5197	12.9243	2.15518	1.5	0.247793	0.122093	0.192728	0.0879344	0.137663	0.0593687
Jeholornis	LPM0193	10.4879	3.97945	1.5	0.643869	1.46885	0.500787	0.983249	0.357705	0.594774
Jeholornis	LPM0193	9.42233	3.33987	1.5	0.643869	0.778659	0.500787	0.52591	0.357705	0.322597
Jeholornis	IVPPV13274	9.21614	4.29071	1.5	0.857655	1.94212	0.667065	1.28439	0.476475	0.762155
Jeholornis	IVPPV13274	8.0745	3.45621	1.5	0.857655	0.882264	0.667065	0.589395	0.476475	0.355397
Jianchangosaurus	41HIII-0308A	4.37687	0.922643	1.5	0.623292	0.00219096	0.484783	0.0016077	0.346273	0.00111454
Jinfengopteryx	CAGS-IG 04-0801	9.7885	1.5081	1.5	0.273161	0.0338387	0.212459	0.02489	0.151756	0.0173128
Mahakala	IGM 100/1033	8.96976	1.51859	1.5	0.317301	0.050724	0.24679	0.037035	0.176278	0.0254944
Mei long	DNHM D2154	10.3801	1.18367	1.5	0.194779	0.0151118	0.151495	0.011502	0.10821	0.00838407
Mei long	IVPP V12733	8.80343	1.06451	1.5	0.229336	0.0106608	0.178373	0.00811568	0.127409	0.00591713
Microraptor	BMNHC PH 881	12.3028	2.99852	1.5	0.373692	0.502125	0.29065	0.347955	0.207607	0.221979
Microraptor	IVPP V 13352	8.41738	2.77799	1.5	0.644026	0.42394	0.500909	0.289202	0.357792	0.180153
Microraptor hanqingi	LVH 0026	6.92094	2.29885	1.5	0.734033	0.241242	0.570915	0.165565	0.407796	0.10409
Oviraptor incertae sedis	MPC-D100/1018	18.5179	2.23661	1.5	0.142814	0.0345819	0.111077	0.0254701	0.0793409	0.0177488
Protoarchaeopteryx	GMV2125	6.55935	1.15357	1.5	0.402124	0.0072842	0.312763	0.0053666	0.223402	0.00374135
Sapeornis	41HIII0405	9.53848	3.65768	1.5	0.69115	0.935808	0.537561	0.627654	0.383972	0.380839
Sapeornis	41HIII0405	8.4129	2.97866	1.5	0.69115	0.445347	0.537561	0.301902	0.383972	0.186252
Sapeornis	IVPP V12698	8.61649	4.04076	1.5	0.901637	1.33628	0.701273	0.884851	0.500909	0.526137
Sapeornis	IVPP V12698	7.4511	3.18604	1.5	0.901637	0.562056	0.701273	0.376396	0.500909	0.227833
Similicaudipteryx	STM22-6	5.84442	1.49243	1.5	0.628319	0.0476193	0.488692	0.0337785	0.349066	0.0223084
Similicaudipteryx	STM4-1	15.5143	1.3261	1.5	0.113097	0.0175188	0.0879646	0.0135726	0.0628319	0.0101293
Sinocalliopteryx	JMP-V-05-8-01	4.15252	0.78512	1.5	0.578053	0.00260142	0.449597	0.00193853	0.321141	0.00137296
Sinornithodes	IVPP V9612	5.84442	1.17193	1.5	0.493387	0.0102708	0.383746	0.00748751	0.274104	0.00514314
Sinornithosaurus	NGMC-91A	7.0104	1.30118	1.5	0.406836	0.0112891	0.316428	0.00824044	0.22602	0.00567063
Sinornithosaurus	see Sullivan et al. 2010	10.8856	2.00163	1.5	0.304734	0.0622215	0.237016	0.0446355	0.169297	0.0299636
Sinosauropteryx	NICP 127587	8.41738	0.64368	1.5	0.149226	0.000982349	0.116064	0.000793445	0.0829031	0.000624693
Sinosauropteryx	NIGP 127586	12.0597	0.551404	1.5	0.071	0.000286688	0.0552222	0.000242256	0.0394444	0.000201562
Sinovenator	IVPP V11977	6.64241	1.09705	1.5	0.374635	0.0106505	0.291383	0.0079019	0.208131	0.00556277
Tianyuraptor	STM1–3	4.47481	0.942663	1.5	0.614181	0.00488543	0.477697	0.00358174	0.341212	0.00247998
Troodon Embryo	MOR 246-1	16.4995	1.56	1.5	0.120302	0.0348513	0.0935679	0.0265873	0.0668342	0.0194399
Xiaotingia	STM 27-2	8.56698	1.67367	1.5	0.376991	0.0450524	0.293215	0.0324168	0.20944	0.0218561
Yixianosaurus	IVPP 12638	7.69207	1.68983	1.5	0.45396	0.0475151	0.35308	0.033891	0.2522	0.0225633
Yixianosaurus	IVPP 12638	7.04889	1.46495	1.5	0.45396	0.0289248	0.35308	0.0208344	0.2522	0.0140682
Yulong	41HIII-0107	9.61495	1.53368	1.5	0.286042	0.0396917	0.222477	0.0290974	0.158912	0.0201445
Zhenyuanlog	JPM-0008	4.58865	1.46225	1.5	0.914361	0.0387001	0.711169	0.0270669	0.507978	0.0175078
