# Supplementary material for: The wings before the bird: an evaluation of flapping-based locomotory hypotheses in bird antecedents
Source: PeerJ. 2016 Jul 7;4:e2159. doi: 10.7717/peerj.2159 (PMC4941780; doi:10.7717/peerj.2159)
Supplement: Supplemental Information 11 — Increased in velocity after 10 iterations for flap running analysis. [file peerj-04-2159-s011.xlsx]

## Sheet: Sheet1
Taxon	Stage	Body Mass (kg)	Wing Area (m^2)	flap angle (rad)	hz	m/s	BW	BW	BW	BW	Reference
							Cl=1.0	CL=1.2	CL=1.5	CL=1.6
GrayJay	Take off	0.073	0.0337	2.37	11.5	2.35	-	-	-	2.25	Jackson 2009
Black-billed Magpie	Take off	0.199	0.0484	2.2	9.2	2.21	-	-	-	1.11	Jackson 2009
America Crow	Take off	0.376	0.101	1.8	6.6	2.2	-	-	-	1.15	Jackson 2009
Common Raven	Take off	0.895	0.205	2.06	6.1	1.9	-	-	-	1.62	Jackson 2009
Warbling Vireo	Take off	0.0104	0.0058	2.44	22.3	2.22	-	-	-	2.57	Jackson 2009
Cassin's Vireo	Take off	0.0153	0.0076	2.39	23	2.13	-	-	-	2.68	Jackson 2009
Red-eyed Vireo	Take off	0.0167	0.0092	2.5	20.3	2.05	-	-	-	2.95	Jackson 2009
Black-capped Chickadee	Take off	0.011	0.0064	2.27	23.7	1.96	-	-	-	1.96	Jackson 2009
Cliff Swallow	Take off	0.0202	0.0097	2.08	13.4	2.37	-	-	-	1.82	Jackson 2009
Pygmy Nuthatch	Take off	0.0104	0.0057	2.6	23.3	1.31	-	-	-	2.14	Jackson 2009
Red-breasted Nuthatch	Take off	0.0107	0.0064	2.37	22.2	1.92	-	-	-	2.48	Jackson 2009
European Starling	Take off	0.0757	0.0164	2.69	15	2.72	-	-	-	1.78	Jackson 2009
Gray Catbird	Take off	0.03	0.0101	2.53	16.8	2.32	-	-	-	1.68	Jackson 2009
Western Bluebird	Take off	0.0271	0.0113	2.43	16.8	2.54	-	-	-	2.5	Jackson 2009
Swainson's Thrush	Take off	0.03	0.0136	1.99	16.4	2.33	-	-	-	1.88	Jackson 2009
American Robin	Take off	0.0804	0.0227	2.34	13.7	2.09	-	-	-	1.5	Jackson 2009
Ruby-crowned Kinglet	Take off	0.0056	0.005	2.43	21.9	2.39	-	-	-	3.49	Jackson 2009
House Sparrow	Take off	0.0281	0.0093	1.99	25.3	1.74	-	-	-	1.52	Jackson 2009
American Goldfinch	Take off	0.0128	0.006	2.32	20.2	2.68	-	-	-	2.2	Jackson 2009
House Finch	Take off	0.0225	0.0097	2.44	26.4	2.02	-	-	-	3.58	Jackson 2009
White-crowned Sparrow	Take off	0.0276	0.0089	2.53	22.4	2.1	-	-	-	1.92	Jackson 2009
Vesper Sparrow	Take off	0.0233	0.0098	2.57	22.1	2.31	-	-	-	3.08	Jackson 2009
Spotted Towhee	Take off	0.0354	0.0109	2.13	16.3	2.05	-	-	-	1.02	Jackson 2009
Song Sparrow	Take off	0.0201	0.008	2.37	21.2	2.6	-	-	-	2.08	Jackson 2009
Chipping Sparrow	Take off	0.0121	0.0084	2.57	22.3	2.17	-	-	-	4.01	Jackson 2009
Dark-eyed Junco	Take off	0.0199	0.0083	2.37	22.3	2.37	-	-	-	2.32	Jackson 2009
Red-winged Blackbird	Take off	0.0763	0.0234	2.11	15.1	2.19	-	-	-	1.77	Jackson 2009
Western Medowlark	Take off	0.1	0.0252	2.27	15.3	2.18	-	-	-	1.68	Jackson 2009
MacGillivray's Warbler	Take off	0.0104	0.0054	2.55	21.4	2.19	-	-	-	2.29	Jackson 2009
Orange-crowned Warbler	Take off	0.0087	0.0051	2.16	22.6	1.74	-	-	-	1.8	Jackson 2009
Yellow-rumped Warbler	Take off	0.0105	0.0072	2.25	18	1.92	-	-	-	2.38	Jackson 2009
Yellow Warbler	Take off	0.0088	0.0044	2.51	21.7	1.66	-	-	-	1.7	Jackson 2009
