# Supplementary material for: The wings before the bird: an evaluation of flapping-based locomotory hypotheses in bird antecedents
Source: PeerJ. 2016 Jul 7;4:e2159. doi: 10.7717/peerj.2159 (PMC4941780; doi:10.7717/peerj.2159)
Supplement: Supplemental Information 14 — Horizontal distance gain due to flap based thrust for non-avian theropods and Archaeopteryx. [file peerj-04-2159-s014.xlsx]

## Sheet: Sheet1
Taxa	Specimen	span (m)	mass (kg) Christiansen and Farina 2004	mass (kg) Liu et al. 2012	mass (kg)Field et al. 2013	Wing Area (m^2)	Hindlimb length (m)	hip height (m) based on Bin jeffery et al. 2014 using 0.8 of total limb segment lengths (Ostrich)	45 degree takeoff angle	no flap takeoff speed	flapping assisted takeoff speed	No flapping	Flapping assisted	Gain %	30 degree takeoff angle	no flap takeoff speed	flapping assisted takeoff speed	No flapping	Flapping assisted	Gain %
Anchiornis	BMNHCPH828	0.3297	0.0944138	-	-	0.0132869	~0.14	0.112		2.18	2.39	0.433534	0.521081	20.194		2.18	2.33	0.433534	0.495247	14.2349
Anchiornis	LPM B00169	0.4956	0.375466	-	-	0.0251269	0.2278	0.18224		2.53	2.67	0.583917	0.650328	11.3734		2.53	2.63	0.583917	0.630988	8.06137
Archaeopteryx	11th	0.64596	-	0.243446	-	0.0621414	0.1736	0.13888		2.32603	2.98784	0.493559	0.814373	65		2.32603	2.794	0.493559	0.712134	44.2854
Archaeopteryx	11th	0.64596	-	-	0.361406	0.0621414	0.1736	0.13888		2.3319	2.73057	0.496054	0.680169	37.116		2.3319	2.6138	0.496054	0.62324	25.6396
Archaeopteryx	Berlin	0.61362	-	0.226966	-	0.0578337	0.1602	0.12816		2.26562	2.87196	0.468256	0.752432	60.6882		2.26562	2.69437	0.468256	0.662253	41.4296
Archaeopteryx	Berlin	0.6111	-	-	0.321555	0.0575962	0.1602	0.12816		2.26936	2.65675	0.469802	0.643889	37.0554		2.26936	2.54328	0.469802	0.590064	25.5986
Archaeopteryx	London	0.68544	-	0.307048	-	0.0668304	0.187	0.1496		2.38073	2.96816	0.517048	0.803685	55.4372		2.38073	2.79611	0.517048	0.713211	37.9391
Archaeopteryx	London	0.68544	-	-	0.476849	0.0668304	0.187	0.1496		2.38165	2.71471	0.517446	0.672291	29.9248		2.38165	2.61716	0.517446	0.624842	20.755
Archaeopteryx	Munich	0.5502	-	0.179364	-	0.0461343	0.1585	0.1268		2.26294	2.84364	0.46715	0.737665	57.9074		2.26294	2.67356	0.46715	0.652062	39.5829
Archaeopteryx	Munich	0.5502	-	-	0.250931	0.0461343	0.1585	0.1268		2.26244	2.63892	0.466944	0.635276	36.0497		2.26244	2.52865	0.466944	0.583295	24.9175
Archaeopteryx	Thermopolis	0.56973	-	0.19024	-	0.0518454	0.1645	0.1316		2.28579	2.92615	0.476632	0.781091	63.8772		2.28579	2.73859	0.476632	0.68417	43.5426
Archaeopteryx	Thermopolis	0.56973	-	-	0.269207	0.0518454	0.1645	0.1316		2.28513	2.69401	0.476356	0.662077	38.9879		2.28513	2.57425	0.476356	0.604522	26.9055
Archaeopteryx	Eichstatt	0.39018	-	0.110085	-	0.0228255	0.1202	0.09616		2.0749	2.3908	0.392741	0.52143	32.7671		2.0749	2.29828	0.392741	0.481853	22.6898
Archaeopteryx	Eichstatt	0.39018	-	-	0.140076	0.0228255	0.1202	0.09616		2.0766	2.30936	0.393383	0.486514	23.6744		2.0766	2.24119	0.393383	0.458213	16.4801
Aurornis	YFGP-T5198	0.4704	0.375466	-	-	0.022932	0.2005	0.1604		2.44	2.55	0.543112	0.593185	9.21963		2.44	2.52	0.543112	0.57931	6.66488
Caudipteryx	IVPP 12344	0.7245	5.5195	-	-	0.0857083	0.472	0.3776		3.17	3.21	0.916702	0.939983	2.53958		3.17	3.2	0.916702	0.934135	1.9017
Caudipteryx	IVPP 12430	0.5775	3.76648	-	-	0.0427928	0.44	0.352		3.1	3.13	0.876664	0.893714	1.94485		3.1	3.12	0.876664	0.888012	1.29448
Changyuraptor	HG B016	1.4238	5.63736	-	-	0.305405	0.45	0.36		3.13	3.47	0.893714	1.09842	22.9052		3.13	3.37	0.893714	1.03602	15.9234
Eosinopteryx	YFGP-T5197	0.331275	0.139143	-	-	0.0122414	0.1535	0.1228		2.24	2.36	0.457726	0.508082	11.0013		2.24	2.33	0.457726	0.495247	8.19715
Jianchangosaurus	41HIII-0308A	0.83328	14.6987	-	-	0.0287065	0.6936	0.55488		3.56283	3.5693	1.15798	1.16218	0.363265		3.56283	3.5674	1.15798	1.16095	0.256799
Jinfengopteryx	CAGS-IG 04-0801	0.36519	0.46014	-	-	0.0142424	0.2308	0.18464		2.55	2.59	0.593185	0.611941	3.16186		2.55	2.58	0.593185	0.607224	2.36678
Mahakala	IGM 100/1033	0.4242	0.670123	-	-	0.0286759	0.271	0.2168		2.67	2.75	0.650328	0.689883	6.08228		2.67	2.73	0.650328	0.679884	4.54488
Mei long	DNHM D2154	0.2604	0.357443	-	-	0.00693966	0.2001	0.16008		2.44	2.46	0.543112	0.552052	1.64606		2.44	2.45	0.543112	0.547573	0.821352
Mei long	IVPP V12733	0.3066	0.726338	-	-	0.0099645	0.245	0.196		2.59	2.61153	0.611941	0.622157	1.66941		2.59	2.60602	0.611941	0.619536	1.24121
Microraptor	BMNHC PH 881	0.49959	0.172017	-	-	0.0370196	0.1615	0.1292		2.28052	2.73067	0.474436	0.68022	43.3745		2.28052	2.59883	0.474436	0.616119	29.8634
Microraptor	IVPP V 13352	0.861	0.880956	-	-	0.124242	0.2911	0.23288		2.73516	3.20462	0.682458	0.936832	37.2732		2.73516	3.06712	0.682458	0.858164	25.746
M.hanqingi	LVH 0026	0.98133	2.04563	-	-	0.153087	0.3242	0.25936		2.82368	3.11048	0.727346	0.882602	21.3456		2.82368	3.02648	0.727346	0.835575	14.88
Protoarchaeopteryx	GMV2125	0.5376	2.57704	-	-	0.017472	0.367	0.2936		2.93823	2.95253	0.787555	0.79524	0.975775		2.93823	2.94834	0.787555	0.792985	0.689486
Similicaudipteryx	STM22-6	0.84	4.23472	-	-	0.12012	0.423	0.3384		3.0678	3.14942	0.858547	0.904837	5.39169		3.0678	3.12551	0.858547	0.891154	3.79784
Similicaudipteryx	STM4-1	0.1512	0.0633961	-	-	0.00167076	0.1157	0.09256		2.04877	2.06875	0.382908	0.390414	1.96014		2.04877	2.0629	0.382908	0.388208	1.38406
Sinocalliopteryx	JMP-V-05-8-01	0.7728	18.4345	-	-	0.050232	0.69	0.552		3.55533	3.56372	1.15311	1.15855	0.472209		3.55533	3.56126	1.15311	1.15696	0.333787
Sinornithodes	IVPP V9612	0.65961	4.23472	-	-	0.0360684	0.4486	0.35888		3.12725	3.14902	0.892146	0.904609	1.39701		3.12725	3.14265	0.892146	0.90095	0.986834
Sinornithosaurus	NGMC-91A	0.5439	1.93562	-	-	0.0183838	0.3299	0.26392		2.8411	2.86069	0.736349	0.746539	1.38379		2.8411	2.85496	0.736349	0.743547	0.977499
Sinosauropteryx	NICP 127587	0.1995	0.880956	-	-	0.00181545	0.25	0.2		2.60668	2.60895	0.61985	0.62093	0.174152		2.60668	2.60829	0.61985	0.620613	0.123129
Sinosauropteryx	NIGP 127586	0.09492	0.187451	-	-	0.000154245	0.1542	0.12336		2.24295	2.24349	0.458932	0.459154	0.0482476		2.24295	2.24333	0.458932	0.459089	0.034115
Sinovenator	IVPP V11977	0.50085	2.4412	-	-	0.0260442	0.357	0.2856		2.91287	2.93418	0.774022	0.785386	1.46817		2.91287	2.92794	0.774022	0.782049	1.03704
Tianyuraptor	STM1–3	0.8211	13.3635	-	-	0.0576412	0.601	0.4808		3.41008	3.42297	1.06081	1.06885	0.757529		3.41008	3.4192	1.06081	1.06649	0.535358
Xiaotingia	STM 27-2	0.504	0.816635	-	-	0.026208	~0.25	0.2		2.61102	2.67218	0.621912	0.651389	4.73966		2.61102	2.65426	0.621912	0.642685	3.34008
Yulong	41HIII-0107	0.38241	0.496964	-	-	0.0173997	0.2041	0.16328		2.45278	2.50485	0.548815	0.572365	4.29106		2.45278	2.4896	0.548815	0.565417	3.02491
Zhenyuanlog	JPM-0008	1.22241	11.994	-	-	0.228	0.5835	0.4668		3.39263	3.46625	1.04998	1.09605	4.38718		3.39263	3.44468	1.04998	1.08245	3.09245
