# Supplementary material for: The wings before the bird: an evaluation of flapping-based locomotory hypotheses in bird antecedents
Source: PeerJ. 2016 Jul 7;4:e2159. doi: 10.7717/peerj.2159 (PMC4941780; doi:10.7717/peerj.2159)
Supplement: Supplemental Information 15 — Body weight support values for ground based take off with a leaping speeds of 3.8, 4.1 and 5.1 m/s using flap rate from regression from Jackson (2009) all taxa. [file peerj-04-2159-s015.xlsx]

## Sheet: ALL
Taxa	Speed (m/s)	flap amplitude at 143 degrees	Body Weights	flap amplitude at 90 degrees	Body Weights	flap amplitude at 70 degrees	Body Weights	flap amplitude at 50 degrees	Body Weights		Speed (m/s)	flap amplitude at 143 degrees	Body Weights	flap amplitude at 90 degrees	Body Weights	flap amplitude at 70 degrees	Body Weights	flap amplitude at 50 degrees	Body Weights		Speed (m/s)	flap amplitude at 143 degrees	Body Weights	flap amplitude at 90 degrees	Body Weights	flap amplitude at 70 degrees	Body Weights	flap amplitude at 50 degrees	Body Weights
Anchiornis	3.8	-	-	0.246615	0.750789	0.191812	0.59463	0.137008	0.456658		4.1	-	-	0.246615	0.811819	0.191812	0.649075	0.137008	0.504517		5.1	-	-	0.246615	1.03247	0.191812	0.847779	0.137008	0.68127
Anchiornis	3.8	-	-	0.370708	0.319048	0.288328	0.256386	0.205949	0.200568		4.1	-	-	0.370708	0.346514	0.288328	0.281066	0.205949	0.222462		5.1	-	-	0.370708	0.446256	0.288328	0.371522	0.205949	0.303633
Archaeopteryx	3.8	-	-	0.483177	1.90177	0.375804	1.44838	0.268432	1.05664		4.1	-	-	0.483177	2.03219	0.375804	1.56248	0.268432	1.15441		5.1	-	-	0.483177	2.49817	0.375804	1.97403	0.268432	1.51153
Archaeopteryx	3.8	-	-	0.483177	1.0846	0.375804	0.841698	0.268432	0.62955		4.1	-	-	0.483177	1.16555	0.375804	0.913186	0.268432	0.691573		5.1	-	-	0.483177	1.45644	0.375804	1.17252	0.268432	0.919357
Archaeopteryx	3.8	-	-	0.457102	1.11655	0.355524	0.867701	0.253945	0.650184		4.1	-	-	0.457102	1.20039	0.355524	0.941791	0.253945	0.714523		5.1	-	-	0.457102	1.50179	0.355524	1.21068	0.253945	0.950905
Archaeopteryx	3.8	-	-	0.512708	1.56916	0.398773	1.19938	0.284838	0.879219		4.1	-	-	0.512708	1.67859	0.398773	1.29528	0.284838	0.961592		5.1	-	-	0.512708	2.06997	0.398773	1.64158	0.284838	1.2628
Archaeopteryx	3.8	-	-	0.512708	0.841961	0.398773	0.657184	0.284838	0.495269		4.1	-	-	0.512708	0.906384	0.398773	0.714239	0.284838	0.544956		5.1	-	-	0.512708	1.13828	0.398773	0.921573	0.284838	0.72773
Archaeopteryx	3.8	-	-	0.411549	1.82221	0.320093	1.3955	0.228638	1.02563		4.1	-	-	0.411549	1.95041	0.320093	1.50797	0.228638	1.12236		5.1	-	-	0.411549	2.40924	0.320093	1.91433	0.228638	1.47626
Archaeopteryx	3.8	-	-	0.411549	1.13304	0.320093	0.881707	0.228638	0.661846		4.1	-	-	0.411549	1.21862	0.320093	0.957381	0.228638	0.727618		5.1	-	-	0.411549	1.52638	0.320093	1.23213	0.228638	0.969357
Archaeopteryx	3.8	-	-	0.426157	1.95814	0.331455	1.49726	0.236754	1.09812		4.1	-	-	0.426157	2.09492	0.331455	1.61716	0.236754	1.20114		5.1	-	-	0.426157	2.58423	0.331455	2.05017	0.236754	1.57787
Archaeopteryx	3.8	-	-	0.426157	1.19721	0.331455	0.930686	0.236754	0.697675		4.1	-	-	0.426157	1.28724	0.331455	1.01025	0.236754	0.766784		5.1	-	-	0.426157	1.61089	0.331455	1.29904	0.236754	1.02072
Archaeopteryx	3.8	-	-	0.458987	1.8457	0.35699	1.41003	0.254993	1.03292		4.1	-	-	0.458987	1.97411	0.35699	1.52253	0.254993	1.12952		5.1	-	-	0.458987	2.4333	0.35699	1.92872	0.254993	1.4827
Archaeopteryx	3.8	-	-	0.291854	1.23732	0.226998	0.966553	0.162141	0.729179		4.1	-	-	0.291854	1.33232	0.226998	1.05072	0.162141	0.802514		5.1	-	-	0.291854	1.67435	0.226998	1.35665	0.162141	1.07234
Archaeopteryx	3.8	-	-	0.291854	0.885499	0.226998	0.699701	0.162141	0.535756		4.1	-	-	0.291854	0.956807	0.226998	0.763241	0.162141	0.591528		5.1	-	-	0.291854	1.21444	0.226998	0.994981	0.162141	0.797376
Aurornis	3.8	-	-	0.351858	0.277542	0.273668	0.224467	0.195477	0.17702		4.1	-	-	0.351858	0.302026	0.273668	0.246539	0.195477	0.196678		5.1	-	-	0.351858	0.391117	0.273668	0.327585	0.195477	0.269681
Caudipteryx	3.8	-	-	0.541925	0.0449579	0.421497	0.0388877	0.301069	0.0332575		4.1	-	-	0.541925	0.0499534	0.421497	0.0435429	0.301069	0.0375724		5.1	-	-	0.541925	0.0685052	0.421497	0.0609604	0.301069	0.0538557
Caudipteryx	3.8	-	-	0.431969	0.031292	0.335976	0.0272914	0.239983	0.0235644		4.1	-	-	0.431969	0.0348593	0.335976	0.0306292	0.239983	0.0266727		5.1	-	-	0.431969	0.0481405	0.335976	0.0431456	0.239983	0.0384242
Changyuraptor	3.8	-	-	1.065	0.264632	0.828333	0.211978	0.591667	0.165159		4.1	-	-	1.065	0.287132	0.828333	0.232164	0.591667	0.183031		5.1	-	-	1.065	0.368764	0.828333	0.306081	0.591667	0.249234
Confuciusornis	3.8	0.798663	12.2014	0.502655	6.4828	0.390954	4.79087	0.279253	3.35431		4.1	0.798663	12.7244	0.502655	6.86544	0.390954	5.12058	0.279253	3.63109		5.1	0.798663	14.5466	0.502655	8.22016	0.390954	6.29886	0.279253	4.63293
Confuciusornis	3.8	0.798663	7.7904	0.502655	4.23306	0.390954	3.17045	0.279253	2.26115		4.1	0.798663	8.15216	0.502655	4.50081	0.390954	3.40272	0.279253	2.45795		5.1	0.798663	9.41732	0.502655	5.45259	0.390954	4.23625	0.279253	3.17321
Eoconfuciusornis	3.8	0.546585	5.54429	0.344004	3.08672	0.267559	2.34503	0.191114	1.70509		4.1	0.546585	5.82355	0.344004	3.29595	0.267559	2.52784	0.191114	1.86148		5.1	0.546585	6.80395	0.344004	4.04296	0.267559	3.18678	0.191114	2.43234
Eoconfuciusornis	3.8	0.546585	4.02668	0.344004	2.28112	0.267559	1.75045	0.191114	1.28994		4.1	0.546585	4.24096	0.344004	2.44309	0.267559	1.89268	0.191114	1.41242		5.1	0.546585	4.99533	0.344004	3.02309	0.267559	2.40688	0.191114	1.86082
Eosinopteryx	3.8	-	-	0.247793	0.409605	0.192728	0.330197	0.137663	0.259338		4.1	-	-	0.247793	0.445296	0.192728	0.362319	0.137663	0.287889		5.1	-	-	0.247793	0.575031	0.192728	0.480155	0.137663	0.393827
Jeholornis	3.8	1.02304	5.70884	0.643869	3.08732	0.500787	2.30584	0.357705	1.63819		4.1	1.02304	3.4	0.643869	3.27985	0.500787	2.47262	0.357705	1.77922		5.1	1.02304	4.56	0.643869	3.96367	0.500787	3.07061	0.357705	2.29139
Jeholornis	3.8	1.02304	2.82121	0.643869	1.58326	0.500787	1.20839	0.357705	0.884091		4.1	1.02304	2.96699	0.643869	1.69293	0.500787	1.30443	0.357705	0.966504		5.1	1.02304	3.47943	0.643869	2.085	0.500787	1.65108	0.357705	1.26773
Jeholornis	3.8	1.36272	6.48034	0.857655	3.45131	0.667065	2.55422	0.476475	1.79189		4.1	1.36272	6.76051	0.857655	3.65658	0.667065	2.73122	0.476475	1.94063		5.1	1.36272	7.73725	0.857655	4.38363	0.667065	3.36405	0.476475	2.47923
Jeholornis	3.8	1.36272	2.70144	0.857655	1.5049	0.667065	1.14369	0.476475	0.831979		4.1	1.36272	2.83777	0.857655	1.60708	0.667065	1.23298	0.476475	0.908383		5.1	1.36272	3.31644	0.857655	1.97191	0.667065	1.55486	0.476475	1.1873
Jianchangosaurus	3.8	-	-	0.623292	0.00494043	0.484783	0.00437162	0.346273	0.00383758		4.1	-	-	0.623292	0.00552878	0.484783	0.00492605	0.346273	0.00435809		5.1	-	-	0.623292	0.00772897	0.484783	0.00701316	0.346273	0.00633212
Jinfengopteryx	3.8	-	-	0.273161	0.107075	0.212459	0.0900528	0.151756	0.0745035		4.1	-	-	0.273161	0.117935	0.212459	0.100034	0.151756	0.0836058		5.1	-	-	0.273161	0.157922	0.212459	0.137092	0.151756	0.117735
Mahakala	3.8	-	-	0.317301	0.148802	0.24679	0.125048	0.176278	0.103359		4.1	-	-	0.317301	0.163854	0.24679	0.138877	0.176278	0.115964		5.1	-	-	0.317301	0.219264	0.24679	0.190209	0.176278	0.163218
Mei long	3.8	-	-	0.194779	0.0568121	0.151495	0.0490558	0.10821	0.0418686		4.1	-	-	0.194779	0.0630903	0.151495	0.0549014	0.10821	0.0472815		5.1	-	-	0.194779	0.0863936	0.151495	0.0767625	0.10821	0.0677005
Mei long	3.8	-	-	0.229336	0.0376117	0.178373	0.0328284	0.127409	0.0283703		4.1	-	-	0.229336	0.0419096	0.178373	0.0368513	0.127409	0.0321182		5.1	-	-	0.229336	0.0579144	0.178373	0.0519397	0.127409	0.0462902
Microraptor	3.8	-	-	0.373692	1.39484	0.29065	1.07905	0.207607	0.803734		4.1	-	-	0.373692	1.49752	0.29065	1.16958	0.207607	0.882118		5.1	-	-	0.373692	1.86613	0.29065	1.4977	0.207607	1.16974
Microraptor	3.8	-	-	0.644026	0.842642	0.500909	0.658146	0.357792	0.496417		4.1	-	-	0.644026	0.907297	0.500909	0.715425	0.357792	0.54632		5.1	-	-	0.644026	1.14007	0.500909	0.923613	0.357792	0.729922
Microraptor hanqingi	3.8	-	-	0.734033	0.370102	0.570915	0.295985	0.407796	0.23014		4.1	-	-	0.734033	0.401372	0.570915	0.324016	0.407796	0.254933		5.1	-	-	0.734033	0.514765	0.570915	0.426613	0.407796	0.346733
Protoarchaeopteryx	3.8	-	-	0.402124	0.0195194	0.312763	0.0168994	0.223402	0.0144681		4.1	-	-	0.402124	0.0216945	0.312763	0.0189273	0.223402	0.0163488		5.1	-	-	0.402124	0.0297746	0.312763	0.0265166	0.223402	0.0234473
Sapeornis	3.8	1.09816	3.35849	0.69115	1.84849	0.537561	1.39497	0.383972	1.00519		4.1	1.09816	3.5214	0.69115	1.96985	0.537561	1.50065	0.383972	1.09518		5.1	1.09816	4.0923	0.69115	2.40224	0.537561	1.88078	0.383972	1.42305
Sapeornis	3.8	1.09816	1.48318	0.69115	0.853513	0.537561	0.660828	0.383972	0.492761		4.1	1.09816	1.56596	0.69115	0.916575	0.537561	0.716453	0.383972	0.540947		5.1	1.09816	1.8581	0.69115	1.14301	0.537561	0.918098	0.383972	0.717799
Sapeornis	3.8	1.4326	4.20835	0.901637	2.26873	0.701273	1.69129	0.500909	1.19851		4.1	1.4326	4.39846	0.901637	2.40887	0.701273	1.81258	0.500909	1.30094		5.1	1.4326	5.06247	0.901637	2.90634	0.701273	2.24719	0.500909	1.6727
Sapeornis	3.8	1.4326	1.62041	0.901637	0.91875	0.701273	0.705363	0.500909	0.520134		4.1	1.4326	1.70687	0.901637	0.984129	0.701273	0.762788	0.500909	0.569604		5.1	1.4326	2.01129	0.901637	1.21829	0.701273	0.970431	0.500909	0.750733
Similicaudipteryx	3.8	-	-	0.628319	0.0973668	0.488692	0.081985	0.349066	0.0679249		4.1	-	-	0.628319	0.107282	0.488692	0.0911027	0.349066	0.0762455		5.1	-	-	0.628319	0.143802	0.488692	0.124966	0.349066	0.107452
Similicaudipteryx	3.8	-	-	0.113097	0.0831423	0.0879646	0.0709303	0.0628319	0.0596877		4.1	-	-	0.113097	0.0919826	0.0879646	0.0791126	0.0628319	0.0672121		5.1	-	-	0.113097	0.124675	0.0879646	0.109612	0.0628319	0.0955184
Sinocalliopteryx	3.8	-	-	0.578053	0.0063554	0.449597	0.00570468	0.321141	0.0050891		4.1	-	-	0.578053	0.00714455	0.449597	0.00645356	0.321141	0.0057977		5.1	-	-	0.578053	0.0101085	0.449597	0.00928327	0.321141	0.00849315
Sinornithodes	3.8	-	-	0.493387	0.0247664	0.383746	0.0214073	0.274104	0.0182929		4.1	-	-	0.493387	0.0275123	0.383746	0.0239652	0.274104	0.0206628		5.1	-	-	0.493387	0.0377072	0.383746	0.0335338	0.274104	0.029605
Sinornithosaurus	3.8	-	-	0.406836	0.0295772	0.316428	0.0252847	0.22602	0.0213286		4.1	-	-	0.406836	0.0327431	0.316428	0.0282179	0.22602	0.0240291		5.1	-	-	0.406836	0.0444581	0.316428	0.0391574	0.22602	0.0341931
Sinornithosaurus	3.8	-	-	0.304734	0.18611	0.237016	0.151392	0.169297	0.120254		4.1	-	-	0.304734	0.202888	0.237016	0.166559	0.169297	0.133812		5.1	-	-	0.304734	0.264041	0.237016	0.222346	0.169297	0.184231
Sinosauropteryx	3.8	-	-	0.149226	0.00440546	0.116064	0.00401769	0.0829031	0.00364778		4.1	-	-	0.149226	0.00497758	0.116064	0.00456484	0.0829031	0.00416996		5.1	-	-	0.149226	0.00713685	0.116064	0.00664087	0.0829031	0.00616274
Sinosauropteryx	3.8	-	-	0.071	0.00165838	0.0552222	0.00152924	0.0394444	0.00140534		4.1	-	-	0.071	0.00188039	0.0552222	0.00174271	0.0394444	0.00161027		5.1	-	-	0.071	0.00272113	0.0552222	0.00255498	0.0394444	0.00239407
Sinovenator	3.8	-	-	0.374635	0.0297808	0.291383	0.0259153	0.208131	0.0223185		4.1	-	-	0.374635	0.0331524	0.291383	0.0290667	0.208131	0.0252495		5.1	-	-	0.374635	0.0456968	0.291383	0.0408766	0.208131	0.0363249
Tianyuraptor	3.8	-	-	0.614181	0.0110381	0.477697	0.0097478	0.341212	0.00853765		4.1	-	-	0.614181	0.0123449	0.477697	0.010978	0.341212	0.0096913		5.1	-	-	0.614181	0.0172286	0.477697	0.0156065	0.341212	0.0140647
Xiaotingia	3.8	-	-	0.376991	0.120302	0.293215	0.0999716	0.20944	0.0815213		4.1	-	-	0.376991	0.132013	0.293215	0.110671	0.20944	0.0912091		5.1	-	-	0.376991	0.174974	0.293215	0.150261	0.20944	0.127429
Yixianosaurus	3.8	-	-	0.45396	0.114776	0.35308	0.0952719	0.2522	0.0775829		4.1	-	-	0.45396	0.125904	0.35308	0.105434	0.2522	0.0867781		5.1	-	-	0.45396	0.166717	0.35308	0.143025	0.2522	0.121147
Yixianosaurus	3.8	-	-	0.45396	0.07065	0.35308	0.0596136	0.2522	0.0495139		4.1	-	-	0.45396	0.0778948	0.35308	0.0662829	0.2522	0.0556077		5.1	-	-	0.45396	0.104598	0.35308	0.0910675	0.2522	0.078474
Yulong	3.8	-	-	0.286042	0.122656	0.222477	0.10296	0.158912	0.084987		4.1	-	-	0.286042	0.135016	0.222477	0.114309	0.158912	0.0953253		5.1	-	-	0.286042	0.180501	0.222477	0.156425	0.158912	0.134071
Zhenyuanlog	3.8	-	-	0.914361	0.0642768	0.711169	0.0542472	0.507978	0.0450679		4.1	-	-	0.534968	0.0708727	0.711169	0.0603197	0.507978	0.0506171		5.1	-	-	0.430072	0.095185	0.711169	0.0828877	0.507978	0.0714407
