# Supplementary material for: The wings before the bird: an evaluation of flapping-based locomotory hypotheses in bird antecedents
Source: PeerJ. 2016 Jul 7;4:e2159. doi: 10.7717/peerj.2159 (PMC4941780; doi:10.7717/peerj.2159)
Supplement: Supplemental Information 16 — Body weight support values for ground based take off with a leaping speeds of 3.8, 4.1 and 5.1 m/s using flap rate from regression of ground foraging birds from Jackson (2009). [file peerj-04-2159-s016.xlsx]

## Sheet: GF
Taxa	Speed (m/s)	flap amplitude at 143 degrees	Body Weights	flap amplitude at 90 degrees	Body Weights	flap amplitude at 70 degrees	Body Weights	flap amplitude at 50 degrees	Body Weights		Speed (m/s)	flap amplitude at 143 degrees	Body Weights	flap amplitude at 90 degrees	Body Weights	flap amplitude at 70 degrees	Body Weights	flap amplitude at 50 degrees	Body Weights		Speed (m/s)	flap amplitude at 143 degrees	Body Weights	flap amplitude at 90 degrees	Body Weights	flap amplitude at 70 degrees	Body Weights	flap amplitude at 50 degrees	Body Weights
Anchiornis	3.8	-	-	0.246615	0.686783	0.191812	0.550202	0.137008	0.428748		4.1	-	-	0.246615	0.745206	0.191812	0.602619	0.137008	0.475159		5.1	-	-	0.246615	0.957169	0.191812	0.794562	0.137008	0.647083
Anchiornis	3.8	-	-	0.370708	0.293418	0.288328	0.238467	0.205949	0.189208		4.1	-	-	0.370708	0.319781	0.288328	0.262289	0.205949	0.21049		5.1	-	-	0.370708	0.415847	0.288328	0.349886	0.205949	0.289617
Archaeopteryx	3.8	-	-	0.483177	1.71488	0.375804	1.32117	0.268432	0.97874		4.1	-	-	0.483177	1.83884	0.375804	1.43024	0.268432	1.07291		5.1	-	-	0.483177	2.28326	0.375804	1.82503	0.268432	1.41807
Archaeopteryx	3.8	-	-	0.483177	0.984744	0.375804	0.773088	0.268432	0.58701		4.1	-	-	0.483177	1.06195	0.375804	0.841661	0.268432	0.64695		5.1	-	-	0.483177	1.34034	0.375804	1.09128	0.268432	0.867794
Archaeopteryx	3.8	-	-	0.457102	1.01427	0.355524	0.797375	0.253945	0.60654		4.1	-	-	0.457102	1.09425	0.355524	0.868462	0.253945	0.668734		5.1	-	-	0.457102	1.38277	0.355524	1.12734	0.253945	0.897966
Archaeopteryx	3.8	-	-	0.512708	1.41681	0.398773	1.0955	0.284838	0.815448		4.1	-	-	0.512708	1.52088	0.398773	1.18723	0.284838	0.894845		5.1	-	-	0.512708	1.89442	0.398773	1.51965	0.284838	1.18614
Archaeopteryx	3.8	-	-	0.512708	0.766064	0.398773	0.604884	0.284838	0.46272		4.1	-	-	0.512708	0.82757	0.398773	0.65967	0.284838	0.510786		5.1	-	-	0.512708	1.04974	0.398773	0.859441	0.284838	0.688157
Archaeopteryx	3.8	-	-	0.411549	1.64645	0.320093	1.27554	0.228638	0.951894		4.1	-	-	0.411549	1.76843	0.320093	1.38316	0.228638	1.04516		5.1	-	-	0.411549	2.20649	0.320093	1.77337	0.228638	1.38753
Archaeopteryx	3.8	-	-	0.411549	1.02976	0.320093	0.810644	0.228638	0.617706		4.1	-	-	0.411549	1.11142	0.320093	0.883269	0.228638	0.6813		5.1	-	-	0.411549	1.4061	0.320093	1.14785	0.228638	0.915778
Archaeopteryx	3.8	-	-	0.426157	1.76827	0.331455	1.36776	0.236754	1.01861		4.1	-	-	0.426157	1.89837	0.331455	1.48246	0.236754	1.11791		5.1	-	-	0.426157	2.36538	0.331455	1.89814	0.236754	1.48226
Archaeopteryx	3.8	-	-	0.426157	1.08767	0.331455	0.855356	0.236754	0.650916		4.1	-	-	0.426157	1.17356	0.331455	0.931703	0.236754	0.717725		5.1	-	-	0.426157	1.4834	0.331455	1.20976	0.236754	0.963988
Archaeopteryx	3.8	-	-	0.458987	1.66619	0.35699	1.28765	0.254993	0.957821		4.1	-	-	0.458987	1.7883	0.35699	1.39526	0.254993	1.05092		5.1	-	-	0.458987	2.22651	0.35699	1.78512	0.254993	1.39245
Archaeopteryx	3.8	-	-	0.291854	1.12612	0.226998	0.889892	0.162141	0.681444		4.1	-	-	0.291854	1.21683	0.226998	0.970723	0.162141	0.752396		5.1	-	-	0.291854	1.54456	0.226998	1.26553	0.162141	1.01428
Archaeopteryx	3.8	-	-	0.291854	0.809319	0.226998	0.646884	0.162141	0.502624		4.1	-	-	0.291854	0.877551	0.226998	0.708032	0.162141	0.556688		5.1	-	-	0.291854	1.12493	0.226998	0.931798	0.162141	0.756841
Aurornis	3.8	-	-	0.351858	0.255854	0.273668	0.209255	0.195477	0.167338		4.1	-	-	0.351858	0.279383	0.273668	0.230584	0.195477	0.186465		5.1	-	-	0.351858	0.365288	0.273668	0.309153	0.195477	0.257698
Caudipteryx	3.8	-	-	0.541925	0.0425017	0.421497	0.0371069	0.301069	0.032078		4.1	-	-	0.541925	0.0473625	0.421497	0.0416573	0.301069	0.0363181		5.1	-	-	0.541925	0.0654652	0.421497	0.0587256	0.301069	0.052352
Caudipteryx	3.8	-	-	0.431969	0.0296753	0.335976	0.0261145	0.239983	0.0227812		4.1	-	-	0.431969	0.0331517	0.335976	0.0293816	0.239983	0.0258391		5.1	-	-	0.431969	0.04613	0.335976	0.0416624	0.239983	0.0374223
Changyuraptor	3.8	-	-	1.065	0.243086	0.828333	0.196938	0.591667	0.155643		4.1	-	-	1.065	0.26467	0.828333	0.216411	0.591667	0.173006		5.1	-	-	1.065	0.343247	0.828333	0.287953	0.591667	0.237512
Confuciusornis	3.8	0.798663	10.6815	0.502655	5.78234	0.390954	4.32125	0.279253	3.07257		4.1	0.798663	11.1711	0.502655	6.14402	0.390954	4.63466	0.279253	3.3377		5.1	0.798663	12.8824	0.502655	7.42888	0.390954	5.7586	0.279253	4.30073
Confuciusornis	3.8	0.798663	6.84841	0.502655	3.79399	0.390954	2.87409	0.279253	2.0817		4.1	0.798663	7.18786	0.502655	4.04769	0.390954	3.09543	0.279253	2.27069		5.1	0.798663	8.37862	0.502655	4.95264	0.390954	3.89253	0.279253	2.95994
Eoconfuciusornis	3.8	0.546585	4.89617	0.344004	2.78087	0.267559	2.13711	0.191114	1.57797		4.1	0.546585	5.1588	0.344004	2.97965	0.267559	2.31179	0.191114	1.72855		5.1	0.546585	6.0838	0.344004	3.69179	0.267559	2.9436	0.191114	2.28004
Eoconfuciusornis	3.8	0.546585	3.56768	0.344004	2.06261	0.267559	1.60116	0.191114	1.19805		4.1	0.546585	3.76954	0.344004	2.21676	0.267559	1.7373	0.191114	1.3162		5.1	0.546585	4.48251	0.344004	2.77071	0.267559	2.23124	0.191114	1.75012
Eosinopteryx	3.8	-	-	0.247793	0.377141	0.192728	0.307464	0.137663	0.244897		4.1	-	-	0.247793	0.411419	0.192728	0.338486	0.137663	0.272664		5.1	-	-	0.247793	0.536443	0.192728	0.452658	0.137663	0.375984
Jeholornis	3.8	1.02304	5.01411	0.643869	2.76428	0.500787	2.08809	0.357705	1.5066		4.1	1.02304	5.25867	0.643869	2.94661	0.500787	2.24695	0.357705	1.64197		5.1	1.02304	6.11592	0.643869	3.59644	0.500787	2.81851	0.357705	2.13526
Jeholornis	3.8	1.02304	2.49517	0.643869	1.42878	0.500787	1.10313	0.357705	0.819539		4.1	1.02304	2.63238	0.643869	1.53305	0.500787	1.19497	0.357705	0.898954		5.1	1.02304	3.11624	0.643869	1.90714	0.500787	1.52764	0.357705	1.19019
Jeholornis	3.8	1.36272	5.67557	0.857655	3.07999	0.667065	2.30509	0.476475	1.64228		4.1	1.36272	5.93796	0.857655	3.27407	0.667065	2.47339	0.476475	1.7848		5.1	1.36272	6.85542	0.857655	3.96381	0.667065	3.07719	0.476475	2.30267
Jeholornis	3.8	1.36272	2.38591	0.857655	1.35596	0.667065	1.04242	0.476475	0.770051		4.1	1.36272	2.51413	0.857655	1.45303	0.667065	1.12775	0.476475	0.843621		5.1	1.36272	2.96578	0.857655	1.80086	0.667065	1.43639	0.476475	1.11309
Jianchangosaurus	3.8	-	-	0.623292	0.00471105	0.484783	0.00420345	0.346273	0.00372478		4.1	-	-	0.623292	0.00528597	0.484783	0.00474744	0.346273	0.00423782		5.1	-	-	0.623292	0.00744138	0.484783	0.00679972	0.346273	0.00618698
Jinfengopteryx	3.8	-	-	0.273161	0.100159	0.212459	0.0851073	0.151756	0.0712807		4.1	-	-	0.273161	0.110671	0.212459	0.0948178	0.151756	0.0801896		5.1	-	-	0.273161	0.149498	0.212459	0.130974	0.151756	0.113674
Mahakala	3.8	-	-	0.317301	0.13915	0.24679	0.118149	0.176278	0.0988645		4.1	-	-	0.317301	0.153717	0.24679	0.1316	0.176278	0.111201		5.1	-	-	0.317301	0.207513	0.24679	0.181677	0.176278	0.157557
Mei long	3.8	-	-	0.194779	0.0536729	0.151495	0.0467818	0.10821	0.040364		4.1	-	-	0.194779	0.0597799	0.151495	0.0524942	0.10821	0.0456817		5.1	-	-	0.194779	0.0825121	0.151495	0.0739111	0.10821	0.0657834
Mei long	3.8	-	-	0.229336	0.0356789	0.178373	0.0314208	0.127409	0.0274332		4.1	-	-	0.229336	0.0398678	0.178373	0.035359	0.127409	0.0311207		5.1	-	-	0.229336	0.0555098	0.178373	0.0501652	0.127409	0.045091
Microraptor	3.8	-	-	0.373692	1.26496	0.29065	0.98995	0.207607	0.748603		4.1	-	-	0.373692	1.36283	0.29065	1.07674	0.207607	0.824315		5.1	-	-	0.373692	1.71541	0.29065	1.39238	0.207607	1.10302
Microraptor	3.8	-	-	0.644026	0.766868	0.500909	0.605914	0.357792	0.463896		4.1	-	-	0.644026	0.828602	0.500909	0.660921	0.357792	0.512177		5.1	-	-	0.644026	1.05164	0.500909	0.861538	0.357792	0.69037
Microraptor hanqingi	3.8	-	-	0.734033	0.339766	0.570915	0.274825	0.407796	0.216766		4.1	-	-	0.734033	0.369754	0.570915	0.30186	0.407796	0.240846		5.1	-	-	0.734033	0.478872	0.570915	0.401131	0.407796	0.330272
Protoarchaeopteryx	3.8	-	-	0.402124	0.0184594	0.312763	0.0161306	0.223402	0.0139587		4.1	-	-	0.402124	0.0205763	0.312763	0.0181131	0.223402	0.0158069		5.1	-	-	0.402124	0.0284621	0.312763	0.0255513	0.223402	0.0227975
Sapeornis	3.8	1.09816	2.95949	0.69115	1.6613	0.537561	1.26814	0.383972	0.927993		4.1	1.09816	3.11254	0.69115	1.77645	0.537561	1.36899	0.383972	1.01454		5.1	1.09816	3.65056	0.69115	2.18815	0.537561	1.73303	0.383972	1.33091
Sapeornis	3.8	1.09816	1.31805	0.69115	0.774275	0.537561	0.606447	0.383972	0.459094		4.1	1.09816	1.39614	0.69115	0.834393	0.537561	0.65978	0.383972	0.505644		5.1	1.09816	1.67268	0.69115	1.05101	0.537561	0.85379	0.383972	0.677042
Sapeornis	3.8	1.4326	3.69406	0.901637	2.02997	0.701273	1.53051	0.500909	1.10147		4.1	1.4326	3.87231	0.901637	2.16265	0.701273	1.64599	0.500909	1.19975		5.1	1.4326	4.49678	0.901637	2.63523	0.701273	2.06125	0.500909	1.55769
Sapeornis	3.8	1.4326	1.43593	0.901637	0.830892	0.701273	0.645319	0.500909	0.483167		4.1	1.4326	1.51738	0.901637	0.893121	0.701273	0.700294	0.500909	0.530887		5.1	1.4326	1.80512	0.901637	1.11678	0.701273	0.899772	0.500909	0.706184
Similicaudipteryx	3.8	-	-	0.628319	0.0911183	0.488692	0.0775142	0.349066	0.0650093		4.1	-	-	0.628319	0.100717	0.488692	0.0863864	0.349066	0.0731547		5.1	-	-	0.628319	0.136186	0.488692	0.119432	0.349066	0.103777
Similicaudipteryx	3.8	-	-	0.113097	0.078191	0.0879646	0.0673647	0.0628319	0.0573447		4.1	-	-	0.113097	0.0867708	0.0879646	0.0753444	0.0628319	0.0647244		5.1	-	-	0.113097	0.118595	0.0879646	0.105169	0.0628319	0.0925483
Sinocalliopteryx	3.8	-	-	0.578053	0.00609355	0.449597	0.00551137	0.321141	0.00495841		4.1	-	-	0.578053	0.00686675	0.449597	0.00624784	0.321141	0.00565815		5.1	-	-	0.578053	0.00977755	0.449597	0.0090362	0.321141	0.00832406
Sinornithodes	3.8	-	-	0.493387	0.0232085	0.383746	0.0202778	0.274104	0.0175448		4.1	-	-	0.493387	0.0275123	0.383746	0.0227692	0.274104	0.0198672		5.1	-	-	0.493387	0.035779	0.383746	0.0321162	0.872665	0.0286511
Sinornithosaurus	3.8	-	-	0.406836	0.0278374	0.316428	0.0240306	0.22602	0.0205035		4.1	-	-	0.406836	0.0309111	0.316428	0.0268921	0.22602	0.0231528		5.1	-	-	0.406836	0.0423191	0.316428	0.0375928	0.22602	0.0331462
Sinornithosaurus	3.8	-	-	0.304734	0.171935	0.237016	0.141421	0.169297	0.113885		4.1	-	-	0.304734	0.188075	0.237016	0.156093	0.169297	0.127089		5.1	-	-	0.304734	0.247104	0.237016	0.210227	0.169297	0.176328
Sinosauropteryx	3.8	-	-	0.149226	0.00424979	0.116064	0.00390187	0.0829031	0.00356881		4.1	-	-	0.149226	0.00481202	0.116064	0.00444133	0.0829031	0.0040855		5.1	-	-	0.149226	0.00693833	0.116064	0.00649172	0.0829031	0.00605997
Sinosauropteryx	3.8	-	-	0.071	0.00160662	0.0552222	0.00149053	0.0394444	0.00137879		4.1	-	-	0.071	0.00182525	0.0552222	0.00170137	0.0394444	0.00158184		5.1	-	-	0.071	0.00265472	0.0552222	0.00250487	0.0394444	0.00235937
Sinovenator	3.8	-	-	0.374635	0.0282181	0.291383	0.024779	0.208131	0.0215634		4.1	-	-	0.374635	0.0315025	0.291383	0.0278625	0.208131	0.0244459		5.1	-	-	0.374635	0.0437561	0.291383	0.0394462	0.208131	0.0353597
Tianyuraptor	3.8	-	-	0.614181	0.0105176	0.477697	0.00936658	0.341212	0.0082822		4.1	-	-	0.614181	0.0117941	0.477697	0.0105732	0.341212	0.00941902		5.1	-	-	0.614181	0.0165767	0.477697	0.0151232	0.341212	0.0137362
Xiaotingia	3.8	-	-	0.376991	0.112027	0.293215	0.0940892	0.20944	0.0777151		4.1	-	-	0.376991	0.123337	0.293215	0.104477	0.20944	0.0871804		5.1	-	-	0.376991	0.164964	0.293215	0.143029	0.20944	0.122659
Yixianosaurus	3.8	-	-	0.45396	0.106836	0.35308	0.0896309	0.2522	0.0739353		4.1	-	-	0.45396	0.117582	0.35308	0.0994951	0.2522	0.0829179		5.1	-	-	0.45396	0.157119	0.35308	0.136094	0.2522	0.116578
Yixianosaurus	3.8	-	-	0.45396	0.0661681	0.35308	0.0564035	0.2522	0.0474179		4.1	-	-	0.45396	0.0731851	0.35308	0.0628956	0.2522	0.0533852		5.1	-	-	0.45396	0.0991283	0.35308	0.0870893	0.2522	0.0758294
Yulong	3.8	-	-	0.286042	0.114652	0.222477	0.0972416	0.158912	0.0812645		4.1	-	-	0.286042	0.126611	0.222477	0.108279	0.158912	0.0913804		5.1	-	-	0.286042	0.170762	0.222477	0.149357	0.158912	0.129385
Zhenyuanlog	3.8	-	-	0.914361	0.0591893	0.711169	0.0506006	0.507978	0.0426847		4.1	-	-	0.914361	0.0655252	0.711169	0.0603197	0.507978	0.0506171		5.1	-	-	0.914361	0.0889712	0.711169	0.0783651	0.872665	0.0684319
