# Supplementary material for: The wings before the bird: an evaluation of flapping-based locomotory hypotheses in bird antecedents
Source: PeerJ. 2016 Jul 7;4:e2159. doi: 10.7717/peerj.2159 (PMC4941780; doi:10.7717/peerj.2159)
Supplement: Supplemental Information 18 — WAIR and leaping takeoff values for models taken from the literature. Data for Archaeopteryx from Yalden (1984), Microraptor specimens from: Chatterjee & Templin (2007), Alexander et al. (2010) and Dyke et al. (2013). Caudipteryx and Protoarchaeopteryx from Nudds & Dyke (2009). [file peerj-04-2159-s018.xlsx]

## Sheet: Sheet1
All											90 degrees	70 degrees		50 degrees		3.8 m/s		4.1 m/s		5.1 m/s		Takeoff speed (bw=1.0)
Taxa	Specimen	wing length (m)	span (m)	mass (kg)	Wing Area (m^2)	flap angle (rad)	flapping freq	flap amplitude	Strouhal No.	Speed (m/s)	Body Weights	flap amplitude	Body Weights	flap amplitude	Body Weights		Body Weights		Body Weights		Body Weights
Caudipteryx	Nudds and Dyke 2009	0.204762	0.43	6.5	0.0276	1.5708	3.02756	0.321639	0.649188	1.5	0.00163068	0.250164	0.00135786	0.178688	0.00111001		0.0091088		0.0102896		0.0147453	49.0449
Protoarchaeopteryx	Nudds and Dyke 2009	0.280952	0.59	4	0.0178	1.5708	3.64097	0.441319	1.07122	1.5	0.00269553	0.343248	0.00211153	0.245177	0.00159875		0.0122458		0.0136424		0.0188423	47.2528
Microraptor	Alexander et al. 2010	0.485714	1.02	1.25	0.141	1.5708	5.66466	0.762958	2.88127	1.5	0.239932	0.593412	0.1673	0.423866	0.107727		0.70043		0.75313		0.942598	5.38265
Microraptor	Chaterjee and Templin 2007	0.447619	0.94	0.95	0.089	1.5708	6.28731	0.703118	2.94715	1.5	0.206094	0.54687	0.143376	0.390621	0.0920066		0.595973		0.640265		0.799368	6.22798
Archaeopteryx	Yalden 1984	0.259524	0.545	0.25	0.0479	1.5708	10.442	0.407659	2.83784	1.5	0.398476	0.317068	0.27828	0.226477	0.179603		1.17073		1.25954		1.57902	3.18939
GF
Caudipteryx	Nudds and Dyke 2009	0.204762	0.43	6.5	0.0276	1.5708	2.70997	0.321639	0.581088	1.5	0.00149878	0.250164	0.00126396	0.178688	0.00104914		0.00872315		0.00987947		0.0142535	49.147
Protoarchaeopteryx	Dyke et al. 2013	0.280952	0.59	4	0.0178	1.5708	3.27489	0.441319	0.963514	1.5	0.00242248	0.343248	0.00192296	0.245177	0.00148105		0.0115249		0.0128809		0.0179455	47.4143
Microraptor	Alexander et al. 2010	0.485714	1.02	1.25	0.141	1.5708	5.15472	0.762958	2.62189	1.5	0.208935	0.593412	0.14712	0.423866	0.0961195		0.634932		0.685152		0.866359	5.77171
Microraptor	Chaterjee and Templin 2007	0.447619	0.94	0.95	0.089	1.5708	5.73704	0.703118	2.68921	1.5	0.180038	0.54687	0.126435	0.390621	0.0822798		0.541195		0.583439		0.735718	6.61488
Archaeopteryx	Yalden 1984	0.259524	0.545	0.25	0.0479	1.5708	9.65614	0.407659	2.62427	1.5	0.355361	0.317068	0.250201	0.226477	0.163443		1.07948		1.16482		1.47275	3.50974
MOD
Caudipteryx	Nudds and Dyke 2009	0.204762	0.43	6.5	0.0276	1.5708	5.29057	0.321639	1.13444	1.5	0.00273146	0.250164	0.00212434	0.178688	0.00159343		0.0120983		0.0134536		0.0184912	48.317
Protoarchaeopteryx	Dyke et al. 2013	0.280952	0.59	4	0.0178	1.5708	5.92237	0.441319	1.74244	1.5	0.00472568	0.343248	0.00348544	0.245177	0.00243361		0.017231		0.0188807		0.0249242	46.2459
Microraptor	Alexander et al. 2010	0.485714	1.02	1.25	0.141	1.5708	7.76014	0.762958	3.94711	1.5	0.389801	0.593412	0.26383	0.423866	0.162366		1.00332		1.06621		1.28963	3.78389
Microraptor	Chaterjee and Templin 2007	0.447619	0.94	0.95	0.089	1.5708	8.27109	0.703118	3.87704	1.5	0.314637	0.54687	0.213291	0.390621	0.131582		0.815372		0.867044		1.05075	4.83314
Archaeopteryx	Yalden 1984	0.259524	0.545	0.25	0.0479	1.5708	11.2792	0.407659	3.06538	1.5	0.447125	0.317068	0.309838	0.226477	0.197658		1.27202		1.36452		1.69631	2.84809
